# Supplementary material for: 1-Ethenyl-4-[(phenylsulfanyl)methyl]­benzene
Source: Acta Crystallogr Sect E Struct Rep Online. 2012 Feb 10;68(Pt 3):o637. doi: 10.1107/S1600536812002899 (PMC3295431; doi:10.1107/S1600536812002899)
Supplement: Supplementary file 2 [file e-68-0o637-Isup2.hkl]

# 
# h,k,l, Fc-squared, Fo-squared, sigma(Fo-squared) and status flag 
# 
data_I
_shelx_title ' ASA0021' 
_shelx_refln_list_code          4 
_shelx_F_calc_maximum      195.33 
_exptl_crystal_F_000       480.00 
_reflns_d_resolution_high  0.8281 
 
loop_ 
 _symmetry_equiv_pos_as_xyz 
 'x, y, z' 
 '-x, y+1/2, -z+1/2' 
 '-x, -y, -z' 
 'x, -y-1/2, z-1/2' 
 
_cell_length_a     8.3042 
_cell_length_b    14.6420 
_cell_length_c    10.3704 
_cell_angle_alpha  90.000 
_cell_angle_beta   92.912 
_cell_angle_gamma  90.000 
 
_shelx_F_squared_multiplier     1.000 
 
loop_ 
 _refln_index_h 
 _refln_index_k 
 _refln_index_l 
 _refln_F_squared_calc 
 _refln_F_squared_meas 
 _refln_F_squared_sigma 
 _refln_observed_status 
   1   0   0       65.76       79.44      1.63 o 
   2   0   0     3601.30     4104.21     36.68 o 
   3   0   0       68.22       58.12      2.28 o 
   4   0   0       90.94       93.99      3.26 o 
   5   0   0      286.86      279.76      6.26 o 
   6   0   0      113.72      123.08      4.61 o 
   7   0   0       79.64       80.86      4.23 o 
   8   0   0       33.68       37.32      3.75 o 
   9   0   0       25.41       24.96      9.16 o 
   1   1   0      562.47      574.78      5.18 o 
   2   1   0    18609.16    21482.96    132.56 o 
   3   1   0       60.79       53.32      1.57 o 
   4   1   0       88.37       89.90      2.25 o 
   5   1   0      129.49      126.65      3.04 o 
   6   1   0       38.59       39.39      2.17 o 
   7   1   0      179.32      167.06      4.10 o 
   8   1   0       20.48       18.60      2.14 o 
   9   1   0        0.07        3.33      2.30 o 
   0   2   0     1589.35     1862.52     16.97 o 
   1   2   0      274.73      274.01      2.91 o 
   2   2   0      289.58      244.59      3.01 o 
   3   2   0       13.25       11.76      1.14 o 
   4   2   0       14.71       16.24      1.46 o 
   5   2   0      155.25      154.82      3.63 o 
   6   2   0       13.48       11.94      1.83 o 
   7   2   0        5.70        5.78      1.48 o 
   8   2   0       15.09       19.43      2.46 o 
   9   2   0        3.02        1.83      1.52 o 
   1   3   0      276.35      303.01      2.98 o 
   2   3   0     1071.30     1104.38      8.35 o 
   3   3   0        6.41        5.29      0.96 o 
   4   3   0       93.52       73.77      2.05 o 
   5   3   0      419.05      415.02      5.48 o 
   6   3   0        0.45        2.27      1.10 o 
   7   3   0       36.67       34.98      2.49 o 
   8   3   0       15.26       25.24      2.52 o 
   9   3   0        5.72        7.33      2.97 o 
   0   4   0     3770.85     4339.87     38.64 o 
   1   4   0      135.13      119.41      1.89 o 
   2   4   0      165.38      154.24      2.28 o 
   3   4   0      747.11      728.88      6.65 o 
   4   4   0        0.88        1.25      0.79 o 
   5   4   0       94.92       95.43      3.08 o 
   6   4   0       31.29       34.52      2.28 o 
   7   4   0       35.58       40.21      2.31 o 
   8   4   0        7.94        8.23      3.99 o 
   9   4   0        6.87       12.97      4.05 o 
   1   5   0       93.70      112.38      1.99 o 
   2   5   0       39.45       40.07      1.37 o 
   3   5   0        0.73        3.01      0.69 o 
   4   5   0       31.49       30.94      1.79 o 
   5   5   0       75.94       65.86      2.24 o 
   6   5   0       43.51       38.53      2.15 o 
   7   5   0        2.85        3.76      1.99 o 
   8   5   0        0.82        3.68      3.77 o 
   9   5   0        0.37        3.28      2.42 o 
   0   6   0     2980.30     3203.87     30.34 o 
   1   6   0      912.46     1001.11      8.30 o 
   2   6   0      618.35      621.81      6.03 o 
   3   6   0      195.40      203.35      3.57 o 
   4   6   0       87.98       82.99      2.20 o 
   5   6   0        8.69        9.57      1.28 o 
   6   6   0       11.17       13.71      1.56 o 
   7   6   0        0.07        0.84      1.75 o 
   8   6   0        0.81        1.76      2.12 o 
   9   6   0        8.89       10.91      3.77 o 
   1   7   0     2136.02     2516.98     17.86 o 
   2   7   0      400.63      371.31      5.15 o 
   3   7   0       73.77       72.79      3.61 o 
   4   7   0      186.96      166.56      3.18 o 
   5   7   0       35.68       41.25      1.97 o 
   6   7   0        0.39        1.66      1.81 o 
   7   7   0       68.06       69.92      4.52 o 
   8   7   0       19.60       18.72      3.26 o 
   9   7   0        1.65        1.16      2.44 o 
   0   8   0       57.59       59.85      2.65 o 
   1   8   0      681.59      712.82      7.17 o 
   2   8   0        2.72        2.31      0.84 o 
   3   8   0       96.07      103.34      2.59 o 
   4   8   0        1.97        4.21      1.11 o 
   5   8   0       49.18       51.13      2.91 o 
   6   8   0       85.40       80.87      4.82 o 
   7   8   0       11.44       10.63      5.84 o 
   8   8   0        1.68        1.62      2.16 o 
   1   9   0        0.11        0.41      0.85 o 
   2   9   0        5.60        5.55      1.09 o 
   3   9   0        2.37        3.35      1.03 o 
   4   9   0        8.47        5.36      2.01 o 
   5   9   0       79.05       82.13      3.61 o 
   6   9   0       23.63       20.47      3.32 o 
   7   9   0        8.48        5.07      3.26 o 
   8   9   0        3.27        6.21      4.68 o 
   0  10   0      155.12      161.70      5.87 o 
   1  10   0       36.89       36.99      1.86 o 
   2  10   0      128.91      130.06      3.05 o 
   3  10   0      107.40       96.60      3.07 o 
   4  10   0       46.15       44.43      3.26 o 
   5  10   0        0.86        3.52      2.13 o 
   6  10   0        6.75       10.36      2.99 o 
   7  10   0        0.64        4.53      2.23 o 
   8  10   0        0.03        1.91      3.00 o 
   1  11   0       10.85       10.37      1.51 o 
   2  11   0      103.89      102.93      3.77 o 
   3  11   0       12.55       13.54      1.78 o 
   4  11   0      176.41      170.76      5.09 o 
   5  11   0        0.36        2.16      2.04 o 
   6  11   0        0.06       -0.54      2.14 o 
   7  11   0        0.75        5.12      2.57 o 
   0  12   0        1.36        0.33      1.69 o 
   1  12   0        1.00       -0.10      1.12 o 
   2  12   0        4.02        2.49      1.35 o 
   3  12   0        0.74        2.61      1.53 o 
   4  12   0        5.80        6.39      2.21 o 
   5  12   0        1.77        1.64      2.26 o 
   6  12   0       13.71       16.79      3.33 o 
   7  12   0        1.77        0.82      2.91 o 
   1  13   0        0.19        0.01      1.28 o 
   2  13   0       11.54       18.73      2.08 o 
   3  13   0       12.91        8.87      1.96 o 
   4  13   0        5.77        7.45      2.61 o 
   5  13   0        9.85        7.38      2.86 o 
   6  13   0        0.56        2.13      2.21 o 
   1  14   0        1.02        2.27      1.33 o 
   2  14   0        7.02       10.30      1.97 o 
   3  14   0        4.65        7.56      2.29 o 
   4  14   0        0.72        3.45      2.13 o 
   5  14   0        0.08        1.94      2.33 o 
   6  14   0        2.52        4.00      2.53 o 
   1  15   0        0.25        0.92      1.63 o 
   2  15   0        0.76        1.06      1.52 o 
   3  15   0        0.01        1.49      1.91 o 
   4  15   0        1.77        1.05      2.09 o 
   5  15   0        0.18        3.59      2.46 o 
   0  16   0       11.15       12.41      5.98 o 
   1  16   0        1.71        2.79      1.85 o 
   2  16   0        0.31        2.47      1.93 o 
   3  16   0        1.67        2.02      1.91 o 
   4  16   0        1.68        3.54      2.40 o 
   1  17   0        1.94        1.05      1.86 o 
   2  17   0        5.74       10.33      3.54 o 
 -10   1   1        5.31       11.34      4.93 o 
  -9   1   1        7.21        7.50      1.74 o 
  -8   1   1       12.19       14.04      2.23 o 
  -7   1   1      238.97      225.87      4.81 o 
  -6   1   1        7.65       10.70      1.63 o 
  -5   1   1      423.98      419.43      5.70 o 
  -4   1   1      352.90      341.15      4.61 o 
  -3   1   1       64.68       66.74      1.80 o 
  -2   1   1     1753.00     1990.33     13.70 o 
  -1   1   1      391.24      415.89      4.01 o 
   0   1   1     2543.02     2729.89     21.01 o 
   1   1   1     3519.63     3621.08     27.81 o 
   2   1   1      547.61      614.23      5.09 o 
   3   1   1       51.55       50.36      2.55 o 
   4   1   1     1128.37     1127.80     10.51 o 
   5   1   1       62.76       53.80      2.57 o 
   6   1   1       53.66       59.21      2.34 o 
   7   1   1        1.62        0.44      1.42 o 
   8   1   1       30.68       30.02      2.34 o 
   9   1   1        0.07        1.58      2.29 o 
  -9   2   1       24.45       30.35      2.81 o 
  -8   2   1       24.64       30.96      2.74 o 
  -7   2   1        0.85        0.87      1.59 o 
  -6   2   1      323.91      302.01      5.13 o 
  -5   2   1      472.96      474.55      6.05 o 
  -4   2   1      355.98      371.41      4.82 o 
  -3   2   1     2178.94     2442.28     17.22 o 
  -2   2   1     1960.22     2182.04     14.92 o 
  -1   2   1      518.17      513.65      4.91 o 
   1   2   1      173.97      185.32      2.81 o 
   2   2   1     4740.29     5274.37     32.89 o 
   3   2   1      372.40      325.62      3.77 o 
   4   2   1      172.06      162.63      3.17 o 
   5   2   1      144.59      158.69      4.01 o 
   6   2   1      169.26      163.16      3.60 o 
   7   2   1       76.20       77.89      2.87 o 
   8   2   1        2.82        3.66      2.13 o 
   9   2   1       25.51       28.50      2.99 o 
  -9   3   1        3.33        4.80      2.43 o 
  -8   3   1       18.00       18.45      2.37 o 
  -7   3   1       24.02       24.87      2.19 o 
  -6   3   1       82.38       89.75      2.83 o 
  -5   3   1      164.00      161.85      3.40 o 
  -4   3   1      200.03      215.46      3.53 o 
  -3   3   1       41.30       44.24      1.82 o 
  -2   3   1      438.88      482.54      5.89 o 
  -1   3   1       70.41       76.29      1.75 o 
   0   3   1      331.75      357.38      3.62 o 
   1   3   1       68.78       73.20      1.55 o 
   2   3   1       57.45       59.44      1.47 o 
   3   3   1       55.66       67.00      2.62 o 
   4   3   1      389.44      407.60      4.81 o 
   5   3   1       33.84       35.52      1.75 o 
   6   3   1        4.42        5.41      1.24 o 
   7   3   1        7.54        7.87      1.56 o 
   8   3   1        2.38        5.11      2.66 o 
   9   3   1        8.32       14.34      3.00 o 
  -9   4   1        2.45        3.70      2.56 o 
  -8   4   1       15.20       16.42      2.44 o 
  -7   4   1       11.82       16.63      1.85 o 
  -6   4   1       74.44       73.60      2.88 o 
  -5   4   1       57.83       53.30      2.10 o 
  -4   4   1       61.19       76.40      2.41 o 
  -3   4   1      131.10      124.36      2.30 o 
  -2   4   1       39.46       40.57      1.96 o 
  -1   4   1       32.81       27.59      1.27 o 
   0   4   1      201.00      199.15      2.53 o 
   1   4   1      853.40      762.93      6.13 o 
   2   4   1      214.71      192.34      3.84 o 
   3   4   1      492.08      456.11      5.35 o 
   4   4   1       79.73       73.82      1.96 o 
   5   4   1       19.84       21.76      1.57 o 
   6   4   1       41.32       46.02      2.74 o 
   7   4   1        3.91        5.29      1.73 o 
   8   4   1        0.17       -0.15      1.66 o 
   9   4   1        5.03        5.90      2.76 o 
  -9   5   1        7.03        7.23      2.48 o 
  -8   5   1       18.90       25.42      3.69 o 
  -7   5   1       76.66       79.98      3.77 o 
  -6   5   1        3.16        3.31      1.43 o 
  -5   5   1       16.99       20.20      1.68 o 
  -4   5   1      131.87      117.30      2.59 o 
  -3   5   1      444.52      427.31      5.71 o 
  -2   5   1      123.90      118.87      2.88 o 
  -1   5   1      558.06      572.48      5.31 o 
   0   5   1       10.20       10.05      0.85 o 
   1   5   1      236.35      215.72      2.81 o 
   2   5   1      295.92      322.56      4.12 o 
   3   5   1      132.07      103.07      2.06 o 
   4   5   1      622.86      630.04      6.43 o 
   5   5   1      154.74      143.00      4.38 o 
   6   5   1       26.96       28.29      2.31 o 
   7   5   1       22.21       16.18      2.34 o 
   8   5   1       19.48       22.93      3.29 o 
   9   5   1        0.91        3.80      2.17 o 
  -9   6   1        2.14        1.65      3.35 o 
  -8   6   1        5.38        8.26      2.47 o 
  -7   6   1       16.34       15.84      2.08 o 
  -6   6   1        4.33        4.32      1.52 o 
  -5   6   1      103.66      105.62      3.00 o 
  -4   6   1      112.65      109.74      4.10 o 
  -3   6   1       36.56       34.59      1.77 o 
  -2   6   1       19.86       27.74      1.57 o 
  -1   6   1      785.45      904.51      8.48 o 
   0   6   1      347.97      356.36      4.28 o 
   1   6   1      149.12      122.03      2.48 o 
   2   6   1      660.75      735.16      6.75 o 
   3   6   1       74.50       61.70      2.36 o 
   4   6   1        6.68        9.88      1.12 o 
   5   6   1        0.01       -0.90      0.90 o 
   6   6   1       30.02       33.48      3.46 o 
   7   6   1        0.08        1.90      1.88 o 
   8   6   1       13.08       15.83      3.00 o 
   9   6   1        3.79        5.00      2.48 o 
  -9   7   1        0.81        7.85      2.47 o 
  -8   7   1       19.35       15.44      4.10 o 
  -7   7   1       13.70       15.78      3.81 o 
  -6   7   1        1.16        1.66      1.41 o 
  -5   7   1       51.68       47.84      2.54 o 
  -4   7   1       45.88       48.04      2.27 o 
  -3   7   1       41.51       42.77      2.58 o 
  -2   7   1      282.81      292.89      4.64 o 
  -1   7   1       16.03       21.63      1.32 o 
   0   7   1      741.07      859.14      7.78 o 
   1   7   1      250.01      273.10      4.67 o 
   2   7   1      100.73       94.85      2.51 o 
   3   7   1        1.99        1.27      0.80 o 
   4   7   1        4.88        6.70      1.07 o 
   5   7   1       44.53       53.44      2.98 o 
   6   7   1        4.27        4.62      2.13 o 
   7   7   1        5.09        1.88      1.97 o 
   8   7   1        7.08        8.07      2.60 o 
   9   7   1        6.76        9.29      2.79 o 
  -8   8   1       12.88       12.95      3.23 o 
  -7   8   1        0.29       -0.42      1.89 o 
  -6   8   1      269.91      262.07      6.55 o 
  -5   8   1      130.84      121.72      4.38 o 
  -4   8   1        9.59       10.63      1.54 o 
  -3   8   1      274.28      265.87      4.82 o 
  -2   8   1      130.32      130.11      4.17 o 
  -1   8   1        1.84        2.88      0.84 o 
   0   8   1      389.99      410.35      5.06 o 
   1   8   1       74.13       76.82      2.10 o 
   2   8   1       41.90       36.43      1.60 o 
   3   8   1      201.57      192.22      3.31 o 
   4   8   1       10.49       11.04      1.62 o 
   5   8   1       10.88       10.23      2.21 o 
   6   8   1       32.44       34.78      5.61 o 
   7   8   1      125.26      114.86      9.30 o 
   8   8   1        0.30        1.45      3.18 o 
  -8   9   1       19.58       22.90      3.84 o 
  -7   9   1        6.89        3.04      2.27 o 
  -6   9   1        5.37        7.17      2.36 o 
  -5   9   1      108.07      107.07      3.61 o 
  -4   9   1      310.51      308.90      5.71 o 
  -3   9   1       56.55       57.17      2.48 o 
  -2   9   1      277.78      273.32      4.97 o 
  -1   9   1      161.38      145.63      3.03 o 
   0   9   1       11.30       14.05      1.36 o 
   1   9   1       46.05       43.64      1.75 o 
   2   9   1       66.34       66.98      2.11 o 
   3   9   1        5.01        4.46      1.09 o 
   4   9   1        4.08        5.52      1.34 o 
   5   9   1      226.93      213.61      7.16 o 
   6   9   1       10.66        7.72      3.69 o 
   7   9   1        1.72       -0.96      2.00 o 
   8   9   1        1.44        3.39      2.76 o 
  -8  10   1        1.67        0.34      2.67 o 
  -7  10   1       25.87       26.98      4.12 o 
  -6  10   1       13.84       14.25      2.91 o 
  -5  10   1        5.97        6.54      1.95 o 
  -4  10   1       14.02       14.52      1.92 o 
  -3  10   1      119.68      118.17      4.19 o 
  -2  10   1       21.38       20.43      1.97 o 
  -1  10   1        9.18        9.42      1.37 o 
   0  10   1        2.95        3.98      1.05 o 
   1  10   1       23.04       25.71      1.78 o 
   2  10   1       23.07       22.73      1.89 o 
   3  10   1       68.24       65.42      2.64 o 
   4  10   1       24.08       20.82      3.18 o 
   5  10   1        7.54        5.71      2.28 o 
   6  10   1        7.52        6.84      5.20 o 
   7  10   1        1.34        3.15      2.49 o 
   8  10   1        3.26        0.51      2.39 o 
  -7  11   1       16.22       19.99      3.95 o 
  -6  11   1        4.68        6.56      2.35 o 
  -5  11   1        8.30       10.51      3.16 o 
  -4  11   1       15.83       14.76      2.23 o 
  -3  11   1       47.69       46.54      2.45 o 
  -2  11   1        4.57        3.27      1.43 o 
  -1  11   1       41.11       44.04      2.11 o 
   0  11   1       25.76       27.89      1.93 o 
   1  11   1        0.01       -0.49      1.02 o 
   2  11   1      214.94      199.43      3.94 o 
   3  11   1        5.58        4.83      1.68 o 
   4  11   1       81.78       80.56      4.66 o 
   5  11   1        0.04        2.12      1.99 o 
   6  11   1       10.24        8.89      2.88 o 
   7  11   1        5.02        2.71      2.33 o 
  -7  12   1        0.00        2.37      2.44 o 
  -6  12   1        2.34        0.61      2.22 o 
  -5  12   1       62.25       63.59      4.71 o 
  -4  12   1       34.58       27.14      2.92 o 
  -3  12   1       52.83       50.72      2.64 o 
  -2  12   1        2.71        1.38      1.38 o 
  -1  12   1        0.42       -1.15      1.15 o 
   0  12   1      151.94      143.16      3.54 o 
   1  12   1       20.24       27.09      2.10 o 
   2  12   1        0.90       -1.06      1.20 o 
   3  12   1        1.44        0.72      1.74 o 
   4  12   1       52.58       43.88      4.29 o 
   5  12   1       14.53       10.71      4.75 o 
   6  12   1       23.04       25.20      5.22 o 
   7  12   1        0.15        3.68      2.86 o 
  -6  13   1        5.48        4.31      4.05 o 
  -5  13   1        0.38        4.73      2.29 o 
  -4  13   1        1.29        5.77      2.06 o 
  -3  13   1       11.10       13.17      2.20 o 
  -2  13   1       16.07       17.17      2.15 o 
  -1  13   1       25.58       28.78      2.53 o 
   0  13   1        0.60        3.51      1.34 o 
   1  13   1        0.12       -0.24      1.15 o 
   2  13   1       45.50       43.19      4.75 o 
   3  13   1        0.00       -0.95      1.43 o 
   4  13   1        0.40        2.27      2.23 o 
   5  13   1        0.05        1.28      2.04 o 
   6  13   1        0.51        2.97      2.36 o 
  -6  14   1        2.69       -0.85      3.26 o 
  -5  14   1        2.34        5.72      2.48 o 
  -4  14   1        0.10        1.83      2.04 o 
  -3  14   1        6.02        9.07      2.21 o 
  -2  14   1       10.97       10.80      2.06 o 
  -1  14   1        5.97        5.90      1.59 o 
   0  14   1        1.64        1.92      1.57 o 
   1  14   1        1.72        0.51      1.44 o 
   2  14   1        0.00        0.86      1.50 o 
   3  14   1        2.43        2.35      1.96 o 
   4  14   1        2.22        3.29      2.13 o 
   5  14   1        0.24        2.54      2.15 o 
   6  14   1        0.32       -1.60      3.94 o 
  -5  15   1        4.41       10.47      2.75 o 
  -4  15   1        9.79        9.07      2.59 o 
  -3  15   1        2.29        1.67      1.58 o 
  -2  15   1        1.53       -0.04      1.43 o 
  -1  15   1       10.41       12.38      2.78 o 
   0  15   1        4.03        4.98      1.88 o 
   1  15   1        3.98        5.11      2.04 o 
   2  15   1       11.90       11.65      2.61 o 
   3  15   1        0.41        1.70      1.93 o 
   4  15   1        2.01        2.39      2.28 o 
   5  15   1        7.18        6.13      2.79 o 
  -4  16   1        0.03        0.59      2.05 o 
  -3  16   1        7.81        9.63      2.61 o 
  -2  16   1        3.16        4.98      2.01 o 
  -1  16   1        0.07        2.62      1.68 o 
   0  16   1        7.14       11.12      2.44 o 
   1  16   1        3.18        3.67      2.56 o 
   2  16   1        0.01       -1.21      2.44 o 
   3  16   1        1.50        1.07      1.82 o 
   4  16   1        3.11        2.38      2.19 o 
  -2  17   1        1.06        4.71      1.87 o 
  -1  17   1        0.49        1.54      2.67 o 
   0  17   1        0.17        2.75      2.86 o 
   1  17   1        0.25        2.43      2.67 o 
   2  17   1        0.04        3.20      2.90 o 
  -9   0   2        7.08       12.80      2.74 o 
  -8   0   2       95.55       82.31      4.61 o 
  -7   0   2        6.19        5.56      2.72 o 
  -6   0   2      160.86      142.45      5.95 o 
  -5   0   2     1350.23     1392.85     17.75 o 
  -4   0   2       57.43       52.78      3.27 o 
  -3   0   2     6595.13     7225.27     64.63 o 
  -2   0   2    12088.21    14095.33    120.52 o 
  -1   0   2     5937.64     6796.51     59.07 o 
   0   0   2        5.88        4.38      0.72 o 
   1   0   2    38153.23    32889.29    706.19 o 
   2   0   2     7972.92     8784.26     75.62 o 
   3   0   2        1.32        1.07      0.91 o 
   4   0   2     1369.11     1355.47     18.32 o 
   5   0   2        2.86        2.52      1.41 o 
   6   0   2       75.05       58.13      8.31 o 
   7   0   2      114.36      112.59      4.58 o 
   8   0   2        0.52       -0.13      2.02 o 
   9   0   2       13.11       11.76      4.44 o 
  -9   1   2        3.67        6.07      1.52 o 
  -8   1   2       33.49       39.91      2.66 o 
  -7   1   2       60.12       56.49      2.68 o 
  -6   1   2      181.43      166.77      4.27 o 
  -5   1   2       45.04       40.68      2.24 o 
  -4   1   2      440.31      457.12      6.20 o 
  -3   1   2     1398.97     1583.44     12.31 o 
  -2   1   2      729.47      791.74      6.80 o 
  -1   1   2    14927.58    16406.00    122.33 o 
   0   1   2      410.59      448.63      3.89 o 
   1   1   2      670.75      668.33      5.90 o 
   2   1   2     4129.11     4461.95     30.59 o 
   3   1   2     1960.41     2017.94     16.15 o 
   4   1   2      103.92      100.39      2.26 o 
   5   1   2        4.04        2.68      0.93 o 
   6   1   2       29.90       36.31      1.97 o 
   7   1   2        0.77        1.54      1.16 o 
   8   1   2       39.62       31.30      7.61 o 
   9   1   2       17.34       12.47      3.29 o 
  -9   2   2        7.60        7.02      1.83 o 
  -8   2   2        0.78        1.77      1.39 o 
  -7   2   2       35.61       42.21      2.68 o 
  -6   2   2       18.52       21.91      2.01 o 
  -5   2   2       50.69       42.04      2.03 o 
  -4   2   2      466.17      493.18      5.87 o 
  -3   2   2      200.34      190.99      3.06 o 
  -2   2   2      299.90      319.68      3.69 o 
  -1   2   2      101.62      115.83      1.88 o 
   0   2   2      153.76      122.33      1.80 o 
   1   2   2      460.55      486.96      5.62 o 
   2   2   2      318.11      344.87      4.89 o 
   3   2   2      272.84      256.22      3.18 o 
   4   2   2      134.05      132.21      2.55 o 
   5   2   2       55.38       59.78      2.02 o 
   6   2   2       41.80       39.89      1.97 o 
   7   2   2        7.76       11.19      1.74 o 
   8   2   2        0.57       -1.76      1.76 o 
   9   2   2        8.47        8.50      2.69 o 
  -9   3   2       19.54       24.99      2.66 o 
  -8   3   2        3.05        3.07      1.45 o 
  -7   3   2       13.87       15.20      1.88 o 
  -6   3   2       73.54       69.12      2.61 o 
  -5   3   2       87.28       79.02      3.12 o 
  -4   3   2      530.13      541.07      6.21 o 
  -3   3   2      716.58      680.57      6.63 o 
  -2   3   2      168.44      179.80      4.41 o 
  -1   3   2     2546.56     2641.56     19.58 o 
   0   3   2     1088.50     1042.79      8.68 o 
   1   3   2        0.51        0.89      0.76 o 
   2   3   2      678.00      698.03      8.03 o 
   3   3   2      121.79      125.28      3.21 o 
   4   3   2        7.83       10.62      0.98 o 
   5   3   2       58.74       51.35      1.84 o 
   6   3   2        5.88        6.64      1.22 o 
   7   3   2        4.87        4.05      1.66 o 
   8   3   2        0.01        1.17      1.50 o 
   9   3   2       10.56       14.52      2.43 o 
  -9   4   2        3.24        5.42      2.07 o 
  -8   4   2       39.82       40.53      3.26 o 
  -7   4   2       10.87       11.36      1.92 o 
  -6   4   2      125.35      115.26      3.84 o 
  -5   4   2      116.94      106.00      2.83 o 
  -4   4   2       58.64       61.78      1.97 o 
  -3   4   2      500.35      487.37      6.34 o 
  -2   4   2      224.25      224.28      4.19 o 
  -1   4   2       44.75       51.24      1.68 o 
   0   4   2      150.74      153.42      2.28 o 
   1   4   2      262.18      284.03      5.90 o 
   2   4   2      487.21      439.72      6.17 o 
   3   4   2        6.61        1.93      1.39 o 
   4   4   2      294.31      278.62      5.32 o 
   5   4   2       40.94       40.29      1.98 o 
   6   4   2       47.67       46.31      3.16 o 
   7   4   2       27.46       34.12      3.70 o 
   8   4   2        0.12        0.76      1.56 o 
   9   4   2        1.84        0.20      2.04 o 
  -9   5   2        1.61       -1.51      3.45 o 
  -8   5   2        0.56        2.39      1.56 o 
  -7   5   2       13.67       14.40      2.23 o 
  -6   5   2        7.00        6.53      1.65 o 
  -5   5   2       40.71       42.77      1.98 o 
  -4   5   2        5.42        4.86      1.27 o 
  -3   5   2        2.63        5.68      1.14 o 
  -2   5   2       61.73       63.78      2.12 o 
  -1   5   2        0.04        0.81      0.75 o 
   0   5   2       63.20       76.25      1.71 o 
   1   5   2       30.61       30.19      1.18 o 
   2   5   2       43.33       50.50      2.15 o 
   3   5   2      295.33      281.84      5.28 o 
   4   5   2       14.53       14.45      1.87 o 
   5   5   2        2.50        0.42      1.77 o 
   6   5   2        9.66        7.74      2.21 o 
   7   5   2        0.42        2.09      1.48 o 
   8   5   2        3.84        1.57      1.60 o 
   9   5   2        0.29        2.80      2.16 o 
  -9   6   2       11.05       14.11      3.40 o 
  -8   6   2       33.10       35.55      3.80 o 
  -7   6   2        0.17        1.44      1.45 o 
  -6   6   2       37.95       43.70      2.85 o 
  -5   6   2      119.49      112.72      3.59 o 
  -4   6   2       91.96       86.93      2.99 o 
  -3   6   2      173.61      160.06      3.63 o 
  -2   6   2      295.09      284.99      4.61 o 
  -1   6   2       23.12       26.71      1.26 o 
   0   6   2       44.04       49.20      1.53 o 
   1   6   2     1569.29     1636.36     12.23 o 
   2   6   2      328.73      335.25      4.55 o 
   3   6   2       65.21       54.30      3.95 o 
   4   6   2      150.95      154.09      4.29 o 
   5   6   2       27.65       32.95      2.77 o 
   6   6   2       11.78       10.76      2.00 o 
   7   6   2        4.83        6.64      1.91 o 
   8   6   2        0.11        2.09      2.45 o 
   9   6   2        5.84        2.38      2.51 o 
  -9   7   2        0.01        1.01      2.19 o 
  -8   7   2        0.02        2.29      2.30 o 
  -7   7   2       55.90       68.19      3.63 o 
  -6   7   2       67.41       64.63      3.06 o 
  -5   7   2        0.30       -1.12      1.12 o 
  -4   7   2      334.52      349.41      6.03 o 
  -3   7   2       43.15       38.21      2.15 o 
  -2   7   2       69.05       75.23      3.84 o 
  -1   7   2      232.11      192.09      3.09 o 
   0   7   2     1560.55     1688.32     12.99 o 
   1   7   2       82.72       63.51      1.78 o 
   2   7   2      490.59      533.09      6.44 o 
   3   7   2      510.57      510.81      6.37 o 
   4   7   2        1.03        0.38      1.37 o 
   5   7   2       48.75       45.43      3.11 o 
   6   7   2        2.76        3.41      1.64 o 
   7   7   2        1.19        0.24      2.20 o 
   8   7   2       17.32       14.74      3.10 o 
  -8   8   2        0.33        0.35      2.30 o 
  -7   8   2        0.26        0.67      1.70 o 
  -6   8   2        0.04        2.67      1.46 o 
  -5   8   2       14.81       17.56      2.09 o 
  -4   8   2       80.31       79.83      3.03 o 
  -3   8   2      102.96       96.92      3.12 o 
  -2   8   2      344.38      355.90      5.62 o 
  -1   8   2       52.25       46.89      3.06 o 
   0   8   2      160.61      171.59      3.11 o 
   1   8   2      289.96      299.13      4.13 o 
   2   8   2      136.15      136.78      2.63 o 
   3   8   2       17.51       17.42      1.53 o 
   4   8   2        0.32        2.38      1.43 o 
   5   8   2       33.11       37.18      3.96 o 
   6   8   2       13.52       11.51      2.78 o 
   7   8   2       17.62       18.77      4.11 o 
   8   8   2        0.34       -0.93      2.39 o 
  -8   9   2        0.73        1.62      2.26 o 
  -7   9   2        1.88        1.30      2.49 o 
  -6   9   2        2.30        2.59      1.52 o 
  -5   9   2       58.29       56.93      2.91 o 
  -4   9   2       90.20       80.01      3.20 o 
  -3   9   2       19.74       22.89      2.13 o 
  -2   9   2       11.32       11.82      1.63 o 
  -1   9   2      137.96      125.59      3.39 o 
   0   9   2       42.38       40.18      1.76 o 
   1   9   2        9.36        9.38      1.21 o 
   2   9   2       86.39       83.77      2.29 o 
   3   9   2       52.38       52.64      2.28 o 
   4   9   2       30.08       21.51      2.47 o 
   5   9   2       24.83       21.70      2.56 o 
   6   9   2       14.69       21.84      3.50 o 
   7   9   2        4.50        5.39      2.31 o 
   8   9   2        0.85       -0.94      2.13 o 
  -8  10   2       11.51       22.33      6.79 o 
  -7  10   2        0.51        5.06      2.16 o 
  -6  10   2       16.32       17.68      2.59 o 
  -5  10   2       44.55       51.34      3.18 o 
  -4  10   2       12.25       11.86      1.95 o 
  -3  10   2      205.96      213.51      4.86 o 
  -2  10   2      246.95      226.47      4.82 o 
  -1  10   2        1.01        0.79      0.97 o 
   0  10   2        3.06        2.91      1.12 o 
   1  10   2      115.91      116.00      4.01 o 
   2  10   2        5.47        6.63      1.42 o 
   3  10   2       50.56       59.70      3.17 o 
   4  10   2       59.69       63.76      3.37 o 
   5  10   2        9.52        8.26      2.30 o 
   6  10   2       22.19       21.48      5.69 o 
   7  10   2        0.23        3.45      3.04 o 
   8  10   2        0.03       -3.23      3.23 o 
  -7  11   2       17.65       15.79      3.42 o 
  -6  11   2        1.17        2.09      2.13 o 
  -5  11   2        0.38        0.73      1.50 o 
  -4  11   2       17.55       19.33      2.18 o 
  -3  11   2       78.25       76.16      3.13 o 
  -2  11   2        2.84        0.29      1.28 o 
  -1  11   2      170.15      162.65      6.71 o 
   0  11   2       17.65       18.53      1.72 o 
   1  11   2       59.17       58.77      2.29 o 
   2  11   2       12.88       15.80      1.87 o 
   3  11   2       87.02       79.52      3.63 o 
   4  11   2        1.08        2.74      1.93 o 
   5  11   2       43.16       43.32      4.36 o 
   6  11   2        2.32        0.66      2.30 o 
   7  11   2        0.38        2.00      2.85 o 
  -7  12   2        0.04       -2.34      2.34 o 
  -6  12   2        6.39        5.03      2.62 o 
  -5  12   2        2.08        3.44      1.79 o 
  -4  12   2        4.32        4.50      1.64 o 
  -3  12   2        7.62        7.16      1.63 o 
  -2  12   2        2.66        3.23      1.44 o 
  -1  12   2        0.19       -1.20      1.20 o 
   0  12   2        1.76        2.26      1.23 o 
   1  12   2       14.08       12.80      1.64 o 
   2  12   2        4.86        4.24      1.40 o 
   3  12   2        6.47        4.12      1.96 o 
   4  12   2        6.77        5.73      2.23 o 
   5  12   2        6.40        7.16      2.20 o 
   6  12   2        0.09       -1.21      2.12 o 
   7  12   2        0.77        0.74      2.59 o 
  -6  13   2        0.09        2.34      2.30 o 
  -5  13   2        0.12       -1.85      2.14 o 
  -4  13   2       17.66       18.03      2.56 o 
  -3  13   2       18.53       18.88      2.21 o 
  -2  13   2        8.67        4.92      2.14 o 
  -1  13   2       65.53       66.18      3.00 o 
   0  13   2        3.32        5.93      1.46 o 
   1  13   2       21.79       24.35      3.43 o 
   2  13   2        3.43        4.75      1.99 o 
   3  13   2        1.48        1.67      1.68 o 
   4  13   2        0.00        0.11      1.84 o 
   5  13   2        0.92        5.41      2.37 o 
   6  13   2        0.02        2.44      2.23 o 
  -5  14   2        7.31        9.35      2.96 o 
  -4  14   2        0.27       -0.48      1.73 o 
  -3  14   2       15.78       22.64      2.48 o 
  -2  14   2       17.21       12.36      1.90 o 
  -1  14   2        1.09        1.55      1.26 o 
   0  14   2        2.02        2.01      1.65 o 
   1  14   2        4.61       10.37      2.16 o 
   2  14   2        0.14        0.03      1.90 o 
   3  14   2       12.86       12.95      2.73 o 
   4  14   2        1.54        3.69      2.36 o 
   5  14   2        0.03       -0.59      2.04 o 
  -5  15   2        0.43       -1.49      3.82 o 
  -4  15   2        0.74        0.64      2.13 o 
  -3  15   2        0.21        1.49      1.69 o 
  -2  15   2        0.01        1.40      1.38 o 
  -1  15   2        0.02        3.41      1.39 o 
   0  15   2        0.19        0.14      1.61 o 
   1  15   2        4.87        0.80      2.51 o 
   2  15   2        0.15        3.57      2.96 o 
   3  15   2        1.18        1.78      1.94 o 
   4  15   2        0.38       -1.95      1.95 o 
  -4  16   2        0.06       -3.18      3.62 o 
  -3  16   2        3.66        4.02      1.78 o 
  -2  16   2        1.75        8.05      1.94 o 
  -1  16   2        0.61        1.95      1.66 o 
   0  16   2        1.80        2.76      5.28 o 
   1  16   2        7.45        6.09      3.25 o 
   2  16   2        0.66        1.53      3.75 o 
   3  16   2        0.12        3.56      2.21 o 
  -2  17   2        0.44        1.60      2.23 o 
  -1  17   2        8.25        5.45      2.22 o 
   0  17   2        0.81        4.46      2.57 o 
   1  17   2        0.28       -0.68      2.43 o 
   2  17   2        1.90        1.59      3.95 o 
  -9   1   3        9.68       17.92      5.07 o 
  -8   1   3       17.12       19.15      2.09 o 
  -7   1   3       13.17       17.73      2.01 o 
  -6   1   3      338.12      331.64      5.67 o 
  -5   1   3      220.80      230.35      4.34 o 
  -4   1   3     2309.33     2404.83     18.34 o 
  -3   1   3      738.26      780.44      7.60 o 
  -2   1   3      917.35     1018.00      8.63 o 
  -1   1   3       30.28       33.84      1.39 o 
   0   1   3      633.01      591.66      5.27 o 
   1   1   3      531.36      527.29      4.76 o 
   2   1   3      315.49      261.15      3.57 o 
   3   1   3      667.87      702.26      6.38 o 
   4   1   3       68.20       71.52      1.97 o 
   5   1   3      228.06      213.49      3.66 o 
   6   1   3       41.97       46.02      2.20 o 
   7   1   3       25.28       23.14      3.51 o 
   8   1   3       16.57       16.97      2.60 o 
   9   1   3        2.21        0.18      2.27 o 
  -9   2   3       11.12       15.40      2.45 o 
  -8   2   3      106.13      106.31      5.16 o 
  -7   2   3       90.67       90.21      3.21 o 
  -6   2   3       50.04       48.71      2.54 o 
  -5   2   3      468.92      468.42      9.52 o 
  -4   2   3       67.63       67.79      2.36 o 
  -3   2   3       21.83       22.62      1.46 o 
  -2   2   3     4540.81     4989.50     32.35 o 
  -1   2   3      318.44      347.92      3.96 o 
   0   2   3      117.38      138.43      2.79 o 
   1   2   3     2270.10     2454.99     16.47 o 
   2   2   3      115.66      112.45      2.76 o 
   3   2   3     3089.01     3205.21     26.58 o 
   4   2   3      509.06      481.10      6.14 o 
   5   2   3       38.08       36.26      1.72 o 
   6   2   3       44.48       44.75      2.57 o 
   7   2   3        0.19        4.34      2.93 o 
   8   2   3        8.29       13.17      2.39 o 
   9   2   3        1.93        3.65      2.31 o 
  -9   3   3       11.13       13.92      2.22 o 
  -8   3   3       16.29       13.02      2.13 o 
  -7   3   3       19.37       21.89      2.48 o 
  -6   3   3       42.21       44.81      2.45 o 
  -5   3   3        7.17       10.31      1.51 o 
  -4   3   3      438.12      462.16      6.16 o 
  -3   3   3      873.56      987.71      8.94 o 
  -2   3   3       55.34       64.49      1.76 o 
  -1   3   3     1762.52     1948.90     14.01 o 
   0   3   3      387.31      407.30      4.60 o 
   1   3   3      635.10      675.41      5.77 o 
   2   3   3       24.26       28.48      2.26 o 
   3   3   3       37.78       36.38      3.09 o 
   4   3   3        0.60        2.93      1.44 o 
   5   3   3       73.00       64.96      2.70 o 
   6   3   3       74.49       75.53      4.70 o 
   7   3   3        1.31        1.56      1.63 o 
   8   3   3        0.88        3.03      1.84 o 
   9   3   3        3.39        3.97      2.28 o 
  -9   4   3        1.87        5.32      1.89 o 
  -8   4   3        2.99        3.67      1.67 o 
  -7   4   3       12.78       17.22      2.73 o 
  -6   4   3        0.19       -0.33      1.32 o 
  -5   4   3       36.23       34.24      2.03 o 
  -4   4   3       54.61       54.08      3.24 o 
  -3   4   3       68.64       79.83      2.59 o 
  -1   4   3      342.96      314.16      3.79 o 
   0   4   3       24.73       24.48      1.14 o 
   1   4   3        0.33        1.86      0.54 o 
   2   4   3      495.12      416.95      6.41 o 
   3   4   3       86.40       81.13      4.20 o 
   4   4   3      109.51       99.16      3.43 o 
   5   4   3        4.56        6.94      1.71 o 
   6   4   3       21.40       18.52      2.44 o 
   7   4   3       14.36       22.57      2.63 o 
   8   4   3        5.81        9.05      2.06 o 
   9   4   3        0.67       -0.53      3.75 o 
  -9   5   3       12.86       18.60      2.47 o 
  -8   5   3       15.42       16.86      2.35 o 
  -7   5   3       77.27       71.58      3.44 o 
  -6   5   3      217.74      206.28      5.17 o 
  -5   5   3        0.16       -1.33      1.33 o 
  -4   5   3       57.20       47.49      2.40 o 
  -3   5   3       34.59       28.31      1.98 o 
  -2   5   3       13.33       15.68      1.51 o 
  -1   5   3      201.35      203.35      3.04 o 
   0   5   3      410.85      337.74      4.03 o 
   1   5   3      372.84      330.31      5.61 o 
   2   5   3      279.16      228.47      4.62 o 
   3   5   3      118.23      124.80      3.64 o 
   4   5   3       14.77       17.74      2.03 o 
   5   5   3      183.87      182.37      6.38 o 
   6   5   3       28.04       29.09      2.87 o 
   7   5   3        0.06       -0.85      1.49 o 
   8   5   3       12.53       12.03      2.29 o 
   9   5   3        5.06       10.17      2.75 o 
  -9   6   3        4.64        6.13      3.05 o 
  -8   6   3       23.63       33.35      4.19 o 
  -7   6   3        0.22        2.41      1.63 o 
  -6   6   3       11.79       12.76      1.99 o 
  -5   6   3       36.40       38.35      2.67 o 
  -4   6   3      189.63      185.36      4.41 o 
  -3   6   3      341.17      313.52      5.46 o 
  -2   6   3      115.98      110.23      3.24 o 
  -1   6   3       17.17       13.81      1.09 o 
   1   6   3      143.54      156.41      3.50 o 
   2   6   3       21.77       17.49      1.83 o 
   3   6   3      272.51      273.70      5.62 o 
   4   6   3       89.93       86.26      3.46 o 
   5   6   3        2.31        3.92      1.64 o 
   6   6   3        6.61        4.46      2.97 o 
   7   6   3        9.40        7.89      2.12 o 
   8   6   3        0.71        1.78      1.67 o 
  -9   7   3        0.17       -2.41      4.24 o 
  -8   7   3        0.07        0.03      1.55 o 
  -7   7   3        1.80        3.61      1.51 o 
  -6   7   3       13.05       14.73      2.16 o 
  -5   7   3       61.33       59.88      2.95 o 
  -4   7   3      142.79      142.81      4.01 o 
  -3   7   3       77.22       72.37      3.07 o 
  -2   7   3      168.66      167.57      3.82 o 
  -1   7   3       22.40       29.77      1.49 o 
   0   7   3        0.82        2.31      0.80 o 
   1   7   3       27.99       30.44      1.41 o 
   2   7   3       12.31       16.04      1.66 o 
   3   7   3        4.62        1.22      1.33 o 
   4   7   3       15.22       15.07      2.15 o 
   5   7   3        6.01        6.93      1.80 o 
   6   7   3        3.97        2.86      3.27 o 
   7   7   3        4.91        4.06      1.79 o 
   8   7   3        0.64       -0.23      2.19 o 
  -8   8   3        3.55       11.85      3.88 o 
  -7   8   3       18.12       19.54      2.37 o 
  -6   8   3        9.79       11.66      2.01 o 
  -5   8   3      213.27      194.14      5.00 o 
  -4   8   3      140.74      143.59      4.09 o 
  -3   8   3       40.08       39.35      2.47 o 
  -2   8   3      188.74      167.99      4.51 o 
  -1   8   3      143.96      147.99      3.55 o 
   0   8   3       64.21       58.71      1.98 o 
   1   8   3      224.36      230.10      4.19 o 
   2   8   3      161.71      156.22      4.19 o 
   3   8   3      111.16      112.65      4.91 o 
   4   8   3      162.92      146.28      4.64 o 
   5   8   3        4.11        7.77      1.83 o 
   6   8   3        1.05        2.45      1.81 o 
   7   8   3        7.81        7.63      4.64 o 
   8   8   3       12.66       14.21      3.33 o 
  -8   9   3        0.15        4.00      2.63 o 
  -7   9   3       29.11       31.96      3.43 o 
  -6   9   3       45.95       51.66      3.17 o 
  -5   9   3        2.04        1.56      1.55 o 
  -4   9   3      123.07      104.99     10.31 o 
  -3   9   3      408.62      404.13      6.83 o 
  -2   9   3       22.56       35.14      2.48 o 
  -1   9   3      329.21      328.53      4.69 o 
   0   9   3      223.28      213.45      4.59 o 
   1   9   3        1.03        0.73      0.88 o 
   2   9   3      360.44      341.53      5.46 o 
   3   9   3        0.06       -0.55      1.33 o 
   4   9   3        0.37       -0.88      1.97 o 
   5   9   3       13.18       14.09      2.80 o 
   6   9   3       48.19       43.04      7.69 o 
   7   9   3        0.00       -1.64      1.91 o 
   8   9   3        0.15        0.56      2.52 o 
  -8  10   3        1.58        7.38      3.48 o 
  -7  10   3        4.57        5.49      2.09 o 
  -6  10   3       11.58       14.77      2.12 o 
  -5  10   3       30.07       34.03      2.85 o 
  -4  10   3       11.65       12.65      2.12 o 
  -3  10   3       44.49       43.09      2.81 o 
  -2  10   3      294.52      279.25      5.88 o 
  -1  10   3      133.45      126.85      3.63 o 
   0  10   3      176.11      154.82      3.39 o 
   1  10   3        9.62       12.21      1.41 o 
   2  10   3       26.70       30.24      2.75 o 
   3  10   3       23.18       24.87      3.83 o 
   4  10   3       40.79       31.76      3.02 o 
   5  10   3        1.40        2.25      1.89 o 
   6  10   3        0.17       -0.50      3.01 o 
   7  10   3        1.74        4.95      2.29 o 
  -7  11   3        1.00        2.89      2.20 o 
  -6  11   3       24.12       26.81      3.80 o 
  -5  11   3        6.47        7.94      1.71 o 
  -4  11   3        6.03        6.28      1.66 o 
  -3  11   3       13.22       15.24      2.16 o 
  -2  11   3        0.14        1.75      1.41 o 
  -1  11   3       10.77       12.77      1.93 o 
   0  11   3       26.32       22.52      1.88 o 
   1  11   3        6.47        8.25      1.72 o 
   2  11   3       17.32       17.74      2.35 o 
   3  11   3       47.55       42.97      3.15 o 
   4  11   3       21.17       21.57      2.70 o 
   5  11   3        7.32        7.98      2.55 o 
   6  11   3        3.35        7.10      2.58 o 
   7  11   3        0.61        1.62      2.11 o 
  -7  12   3        0.04       -0.98      2.16 o 
  -6  12   3        9.08       13.22      2.34 o 
  -5  12   3        0.73        2.55      1.66 o 
  -4  12   3       28.07       34.49      2.82 o 
  -3  12   3        5.56        3.82      1.46 o 
  -2  12   3        1.00       -0.38      1.12 o 
  -1  12   3        5.78        5.69      2.04 o 
   0  12   3       11.16        8.01      1.72 o 
   1  12   3      116.44      113.55      4.32 o 
   2  12   3        0.39        0.47      1.47 o 
   3  12   3        0.01        2.46      1.66 o 
   4  12   3        5.97        7.09      2.52 o 
   5  12   3        2.69        6.28      2.23 o 
   6  12   3        1.32        4.83      3.40 o 
  -6  13   3        4.88        0.31      3.91 o 
  -5  13   3        0.14        2.89      2.06 o 
  -4  13   3        0.13        1.08      1.36 o 
  -3  13   3        0.15        1.31      1.40 o 
  -2  13   3        4.99       11.52      1.86 o 
  -1  13   3       16.32       19.04      2.24 o 
   0  13   3        0.29        3.58      1.50 o 
   1  13   3        2.56       -1.26      1.59 o 
   2  13   3        5.66        6.11      1.94 o 
   3  13   3        7.12        5.24      2.26 o 
   4  13   3        0.33       -0.64      2.35 o 
   5  13   3        0.60        2.54      2.07 o 
   6  13   3        0.10        1.60      2.13 o 
  -5  14   3        0.81        1.62      1.65 o 
  -4  14   3        0.01        2.53      1.65 o 
  -3  14   3        2.72        4.70      1.57 o 
  -2  14   3        5.42        5.86      1.75 o 
  -1  14   3        5.37        5.42      1.52 o 
   0  14   3        1.26        2.60      1.57 o 
   1  14   3        0.33        3.27      1.90 o 
   2  14   3        0.07       -0.19      1.86 o 
   3  14   3        0.49        3.01      2.34 o 
   4  14   3        2.08        0.14      3.03 o 
   5  14   3        0.64        2.56      2.24 o 
  -4  15   3        5.18        5.39      2.63 o 
  -3  15   3       10.91       17.05      2.36 o 
  -2  15   3        0.00        4.31      1.54 o 
  -1  15   3        5.40        5.18      1.93 o 
   0  15   3        3.84        5.78      2.15 o 
   1  15   3        0.27       -0.74      1.78 o 
   2  15   3        3.89        5.60      2.73 o 
   3  15   3        1.42        1.93      2.10 o 
   4  15   3        0.01        0.01      2.08 o 
  -3  16   3        0.58        3.00      1.83 o 
  -2  16   3        5.98        7.15      2.13 o 
  -1  16   3        2.98        0.23      2.88 o 
   0  16   3        0.59       -0.24      2.01 o 
   1  16   3        4.22        7.42      2.99 o 
   2  16   3        0.49       -1.86      1.86 o 
   3  16   3        0.01        2.52      2.63 o 
  -1  17   3        1.07        1.10      2.46 o 
   0  17   3        0.71        1.47      2.72 o 
   1  17   3        0.06       -2.76      2.76 o 
  -9   0   4       26.63       34.67      8.66 o 
  -8   0   4      122.79      116.93      6.64 o 
  -7   0   4        8.91       15.31      3.31 o 
  -6   0   4       78.81       73.24      5.00 o 
  -5   0   4        2.51        0.43      1.51 o 
  -4   0   4     4543.97     4825.46     72.17 o 
  -3   0   4       98.89       92.73      3.47 o 
  -2   0   4     3306.42     3625.24     34.94 o 
  -1   0   4      404.08      407.74      6.55 o 
   0   0   4      125.03      117.79      3.86 o 
   1   0   4      611.00      582.42      7.89 o 
   2   0   4      989.22     1015.91     11.89 o 
   3   0   4      884.79      909.60     11.36 o 
   4   0   4        1.27        6.25      1.44 o 
   5   0   4        9.63       15.57      2.69 o 
   6   0   4       48.12       42.89      3.05 o 
   7   0   4        3.44        1.86      1.97 o 
   8   0   4       30.14       19.78      5.26 o 
   9   0   4        0.00        1.65      3.36 o 
  -9   1   4       18.91       23.47      2.73 o 
  -8   1   4       13.12       13.27      2.14 o 
  -7   1   4       66.23       67.49      3.14 o 
  -6   1   4      659.74      620.54      8.57 o 
  -5   1   4        6.25        5.16      1.32 o 
  -4   1   4      711.54      723.50      8.03 o 
  -3   1   4      399.82      391.73      5.63 o 
  -2   1   4      177.74      177.19      3.09 o 
  -1   1   4       65.44       56.38      1.69 o 
   0   1   4       11.57       15.06      1.30 o 
   1   1   4      449.84      450.78      4.69 o 
   2   1   4       47.81       50.47      2.90 o 
   3   1   4      528.74      536.95      5.56 o 
   4   1   4      390.90      351.00      4.54 o 
   5   1   4        6.99        6.95      1.28 o 
   6   1   4        3.13        2.18      1.29 o 
   7   1   4        1.27        1.14      1.58 o 
   8   1   4        1.18       -0.68      2.19 o 
   9   1   4        3.45        0.69      2.13 o 
  -9   2   4        0.59        1.53      1.84 o 
  -8   2   4       17.13       18.10      3.66 o 
  -7   2   4        7.16       10.30      1.71 o 
  -6   2   4      119.27      110.04      3.45 o 
  -5   2   4       20.68       22.75      1.97 o 
  -4   2   4       54.95       53.30      2.17 o 
  -3   2   4      202.95      217.99      3.75 o 
  -2   2   4      326.19      322.68      4.34 o 
  -1   2   4      494.94      478.28      5.20 o 
   0   2   4       13.59       22.24      1.52 o 
   1   2   4       98.12       98.88      2.43 o 
   2   2   4        2.38        2.71      0.68 o 
   3   2   4       38.74       36.61      1.68 o 
   4   2   4      230.11      236.30      4.19 o 
   5   2   4       74.05       70.71      2.56 o 
   6   2   4       65.80       58.63      4.29 o 
   7   2   4        6.94        3.34      1.63 o 
   8   2   4        2.47        1.24      1.84 o 
   9   2   4        0.02       -1.98      1.98 o 
  -9   3   4        8.72       13.86      2.41 o 
  -8   3   4       13.74       11.89      2.11 o 
  -7   3   4        0.63        3.48      1.49 o 
  -6   3   4       87.38       77.73      4.05 o 
  -5   3   4        0.75        1.39      1.14 o 
  -4   3   4      221.65      199.93      5.14 o 
  -3   3   4      706.84      753.13     11.74 o 
  -2   3   4       80.52       79.12      2.13 o 
  -1   3   4      324.62      333.22      4.26 o 
   0   3   4      131.70      112.20      2.24 o 
   1   3   4     1055.51      985.07      8.20 o 
   2   3   4      119.39      107.30      2.41 o 
   3   3   4       44.82       40.44      2.17 o 
   4   3   4       50.65       44.90      2.39 o 
   5   3   4       52.34       52.33      2.84 o 
   6   3   4       75.62       75.20      3.54 o 
   7   3   4       25.84       27.54      2.80 o 
   8   3   4        9.39        3.30      1.81 o 
  -9   4   4        1.98        2.78      1.83 o 
  -8   4   4        0.92        5.63      2.02 o 
  -7   4   4       28.07       32.04      2.85 o 
  -6   4   4        1.80        2.10      1.44 o 
  -5   4   4       80.62       83.54      3.48 o 
  -4   4   4      173.14      154.43      3.53 o 
  -3   4   4        1.43        1.68      0.84 o 
  -2   4   4      465.71      460.19      5.39 o 
  -1   4   4      668.59      660.33      7.48 o 
   0   4   4      268.70      251.06      3.57 o 
   1   4   4      465.87      480.45      4.98 o 
   2   4   4       42.04       51.91      2.36 o 
   3   4   4       12.50       17.46      1.85 o 
   4   4   4       15.67       19.36      2.43 o 
   5   4   4        4.78        5.77      1.90 o 
   6   4   4       13.65       10.67      2.41 o 
   7   4   4       15.04       13.72      2.23 o 
   8   4   4        3.01        4.12      1.70 o 
   9   4   4        0.16        0.12      2.17 o 
  -9   5   4        0.46        3.07      1.74 o 
  -8   5   4        0.21        1.34      1.60 o 
  -7   5   4        0.05        2.90      1.50 o 
  -6   5   4       20.77       18.93      2.40 o 
  -5   5   4        6.60        8.83      1.83 o 
  -4   5   4        0.71        0.83      1.16 o 
  -3   5   4       24.23       26.19      2.15 o 
  -2   5   4        9.29        8.28      1.39 o 
  -1   5   4        0.08        0.45      0.72 o 
   0   5   4        7.11        6.16      0.97 o 
   1   5   4       13.94       15.27      1.14 o 
   2   5   4       79.48       74.33      3.27 o 
   3   5   4        2.76        0.15      1.11 o 
   4   5   4       74.62       71.11      3.18 o 
   5   5   4        8.29        7.92      1.92 o 
   6   5   4        3.38        0.80      1.70 o 
   7   5   4        0.03       -0.41      1.44 o 
   8   5   4        0.02        2.40      1.85 o 
  -9   6   4        0.85        1.52      2.12 o 
  -8   6   4       29.27       31.39      4.34 o 
  -7   6   4       22.71       25.46      2.76 o 
  -6   6   4        2.38        1.00      1.56 o 
  -5   6   4      171.12      155.90      4.56 o 
  -4   6   4      182.26      165.14      5.88 o 
  -3   6   4       14.08       17.84      1.96 o 
  -2   6   4      497.73      469.43      7.09 o 
  -1   6   4      248.18      245.82      3.77 o 
   0   6   4        0.19        1.05      0.69 o 
   1   6   4       60.95       67.18      1.79 o 
   2   6   4      222.73      205.13      4.81 o 
   3   6   4       21.56       23.41      2.38 o 
   4   6   4       24.37       27.11      2.64 o 
   5   6   4       22.81       20.15      2.46 o 
   6   6   4        0.44        3.23      1.59 o 
   7   6   4        0.04        2.34      1.64 o 
   8   6   4        2.00        4.01      2.10 o 
  -8   7   4        0.14        3.85      2.04 o 
  -7   7   4       49.86       46.61      3.42 o 
  -6   7   4       64.84       60.34      3.23 o 
  -5   7   4       50.87       55.29      2.97 o 
  -4   7   4       33.56       30.90      2.60 o 
  -3   7   4      458.54      480.85      7.39 o 
  -2   7   4        6.87        5.59      1.35 o 
  -1   7   4       21.30       26.76      1.57 o 
   0   7   4      260.88      250.66      3.89 o 
   1   7   4       73.97       79.36      2.19 o 
   2   7   4       16.74       10.45      1.84 o 
   3   7   4      108.97      114.82      3.96 o 
   4   7   4       72.59       75.31      3.49 o 
   5   7   4        1.10        3.38      1.57 o 
   6   7   4        6.54        3.72      1.74 o 
   7   7   4        1.55        2.83      2.95 o 
   8   7   4        2.61        0.30      2.54 o 
  -8   8   4       12.49       15.05      2.32 o 
  -7   8   4       10.96       12.72      2.08 o 
  -6   8   4        6.15        7.74      1.72 o 
  -5   8   4       65.05       67.14      3.21 o 
  -4   8   4       14.77       14.17      2.11 o 
  -3   8   4       27.63       28.31      2.44 o 
  -2   8   4        5.99        7.15      1.57 o 
  -1   8   4        0.08        0.03      0.86 o 
   0   8   4       44.16       41.92      1.76 o 
   1   8   4        6.26       11.02      1.21 o 
   2   8   4      152.28      145.65      4.43 o 
   3   8   4        0.03       -0.28      1.41 o 
   4   8   4        0.66        1.29      1.56 o 
   5   8   4        0.13        1.08      1.46 o 
   6   8   4        0.94        0.50      1.53 o 
   7   8   4        1.04        1.77      1.87 o 
   8   8   4        0.04        0.00      2.18 o 
  -8   9   4        0.40       -0.34      2.04 o 
  -7   9   4        1.76        3.37      1.67 o 
  -6   9   4        3.40        5.61      1.72 o 
  -5   9   4        0.92        2.53      1.38 o 
  -4   9   4       83.88       86.99      3.51 o 
  -3   9   4      109.27      102.85      3.65 o 
  -2   9   4        9.14        9.15      1.73 o 
  -1   9   4        7.22        7.22      1.28 o 
   0   9   4        6.64        7.23      1.43 o 
   1   9   4      135.66      134.82      4.99 o 
   2   9   4        9.74        9.03      1.99 o 
   3   9   4      113.82      105.52      6.34 o 
   4   9   4       14.47       14.64      2.30 o 
   5   9   4       28.95       26.27      2.89 o 
   6   9   4        0.01        2.34      1.70 o 
   7   9   4        0.19        0.41      2.07 o 
  -7  10   4       11.13       15.42      2.59 o 
  -6  10   4        0.14        2.45      1.60 o 
  -5  10   4       27.89       25.11      3.05 o 
  -4  10   4       32.98       32.47      3.03 o 
  -3  10   4        0.46        2.03      1.37 o 
  -2  10   4      361.21      370.18      6.66 o 
  -1  10   4      214.29      201.90      5.56 o 
   0  10   4        0.18        0.09      1.12 o 
   1  10   4       39.49       36.74      2.53 o 
   2  10   4       19.38       20.35      2.53 o 
   3  10   4       15.77       11.97      2.19 o 
   4  10   4        0.83        1.29      1.97 o 
   5  10   4       18.97       14.95      2.43 o 
   6  10   4        0.01        1.12      2.06 o 
   7  10   4        4.51        1.41      2.36 o 
  -7  11   4        4.50        5.74      2.02 o 
  -6  11   4       16.30       16.16      3.08 o 
  -5  11   4        0.10        2.38      1.46 o 
  -4  11   4       12.30       16.05      2.17 o 
  -3  11   4       11.28        9.11      1.81 o 
  -2  11   4       14.07       15.90      2.07 o 
  -1  11   4        0.99        0.37      1.31 o 
   0  11   4      249.85      249.62      5.71 o 
   1  11   4        5.73        5.55      1.80 o 
   2  11   4       14.16       16.14      2.36 o 
   3  11   4        0.20        0.10      1.53 o 
   4  11   4        4.26        2.27      1.95 o 
   5  11   4        2.16       -0.07      1.85 o 
   6  11   4        1.98        1.85      2.17 o 
  -6  12   4        0.05        4.12      1.95 o 
  -5  12   4        0.05        1.04      1.52 o 
  -4  12   4        4.23        3.25      1.47 o 
  -3  12   4        0.01        0.80      1.27 o 
  -2  12   4        0.73        2.52      1.50 o 
  -1  12   4       22.95       22.31      2.26 o 
   0  12   4        0.45        1.79      1.51 o 
   1  12   4        7.98        6.99      1.81 o 
   2  12   4       16.78       11.51      2.22 o 
   3  12   4        2.23        3.12      1.57 o 
   4  12   4        0.13        2.93      2.05 o 
   5  12   4        0.49        0.32      2.04 o 
   6  12   4        0.00       -1.79      1.93 o 
  -6  13   4        3.29        8.45      2.24 o 
  -5  13   4        0.03        2.11      1.54 o 
  -4  13   4        7.74        8.60      1.92 o 
  -3  13   4       15.44       16.39      4.05 o 
  -2  13   4       10.55       13.04      2.00 o 
  -1  13   4        0.47        1.38      1.40 o 
   0  13   4       30.44       35.24      3.67 o 
   1  13   4       11.48        9.25      2.54 o 
   2  13   4        6.85        8.56      2.06 o 
   3  13   4        6.08        6.67      1.93 o 
   4  13   4        0.00       -0.64      1.86 o 
   5  13   4        2.97        3.48      2.33 o 
  -5  14   4        1.72        2.12      2.00 o 
  -4  14   4        3.77        2.72      1.67 o 
  -3  14   4        0.87        2.94      1.51 o 
  -2  14   4       29.05       38.30      2.84 o 
  -1  14   4       17.90       14.63      2.29 o 
   0  14   4        1.87       -0.43      1.72 o 
   1  14   4        5.92        6.81      2.24 o 
   2  14   4        2.08        1.60      2.19 o 
   3  14   4        4.02        4.20      2.35 o 
   4  14   4        2.58        4.09      2.13 o 
   5  14   4        0.47        0.41      2.94 o 
  -4  15   4        0.03        1.09      1.74 o 
  -3  15   4        0.44        2.12      1.54 o 
  -2  15   4        0.18        2.30      1.71 o 
  -1  15   4        0.01        0.40      2.27 o 
   0  15   4        1.02        5.00      2.20 o 
   1  15   4        0.13        2.81      2.11 o 
   2  15   4        2.98        3.05      3.75 o 
   3  15   4        0.87       -2.85      2.85 o 
   4  15   4        1.73        3.45      3.24 o 
  -2  16   4        3.76        3.18      1.93 o 
  -1  16   4        1.33        8.04      4.63 o 
   0  16   4        0.74        2.30      2.08 o 
   1  16   4        0.66        2.56      2.90 o 
   2  16   4        4.52        8.73      3.68 o 
  -9   1   5       48.44       49.83      4.40 o 
  -8   1   5       27.58       33.85      3.10 o 
  -7   1   5       15.08       15.98      2.08 o 
  -6   1   5        6.67        6.91      1.52 o 
  -5   1   5      134.79      125.72      3.48 o 
  -4   1   5      189.28      205.94      4.11 o 
  -3   1   5      924.88      930.88      9.31 o 
  -2   1   5      215.67      200.30      3.57 o 
  -1   1   5        0.40        0.53      0.73 o 
   0   1   5      943.10      941.62      8.48 o 
   1   1   5      133.88      118.65      2.43 o 
   2   1   5        6.41        8.44      1.21 o 
   3   1   5      323.08      294.38      4.10 o 
   4   1   5      146.76      145.93      3.02 o 
   5   1   5       81.73       80.31      2.87 o 
   6   1   5        3.08        0.77      3.40 o 
   7   1   5        7.38        9.73      4.37 o 
   8   1   5        2.75        0.29      6.95 o 
  -9   2   5        3.97        7.52      1.98 o 
  -8   2   5        5.71       11.97      2.18 o 
  -7   2   5      122.26      121.87      6.60 o 
  -6   2   5      249.27      237.02      5.00 o 
  -5   2   5      177.10      161.24      3.93 o 
  -4   2   5      196.67      194.17      4.34 o 
  -3   2   5      175.63      188.44      3.70 o 
  -2   2   5     1130.02     1148.99     10.33 o 
  -1   2   5      945.55      960.25      8.84 o 
   0   2   5        0.81        0.08      0.67 o 
   1   2   5       55.72       58.54      1.78 o 
   2   2   5      601.53      604.82      6.14 o 
   3   2   5       21.63       26.71      2.50 o 
   4   2   5       78.26       76.33      2.58 o 
   5   2   5      382.89      380.42      7.23 o 
   6   2   5       10.06        9.66      1.86 o 
   7   2   5       28.03       29.54      3.38 o 
   8   2   5        0.22        0.33      1.96 o 
  -9   3   5        3.54        8.32      5.13 o 
  -8   3   5       24.47       27.91      3.03 o 
  -7   3   5        3.44        5.30      1.95 o 
  -6   3   5        9.04        8.47      1.71 o 
  -5   3   5        4.80        5.92      1.42 o 
  -4   3   5        3.47        2.91      1.17 o 
  -3   3   5       69.25       79.71      2.49 o 
  -2   3   5      375.24      389.49      5.22 o 
  -1   3   5      480.01      529.10      6.05 o 
   0   3   5      966.08     1009.20      9.01 o 
   1   3   5      285.75      296.00      3.96 o 
   2   3   5       34.94       43.90      2.75 o 
   3   3   5       49.09       48.36      1.92 o 
   4   3   5        0.95        0.29      1.25 o 
   5   3   5        0.13       -0.03      1.39 o 
   6   3   5        1.41        3.18      1.56 o 
   7   3   5       27.98       23.99      3.77 o 
   8   3   5        0.75        2.29      2.17 o 
  -9   4   5        0.52        0.49      1.78 o 
  -8   4   5        3.76        6.78      2.06 o 
  -7   4   5       23.41       25.28      2.68 o 
  -6   4   5        1.32        1.75      1.43 o 
  -5   4   5       29.34       32.77      5.79 o 
  -4   4   5       26.30       30.11      2.26 o 
  -3   4   5        3.59        1.91      0.98 o 
  -2   4   5        3.52        2.65      0.95 o 
   0   4   5      545.81      532.35      5.95 o 
   1   4   5       83.81       79.33      2.25 o 
   2   4   5       12.04       12.46      1.29 o 
   3   4   5        3.39        4.18      1.41 o 
   4   4   5        4.45        7.60      1.76 o 
   5   4   5        2.71        0.63      1.49 o 
   6   4   5       17.40       24.18      2.70 o 
   7   4   5       10.87       15.50      2.37 o 
   8   4   5        0.90        2.44      1.75 o 
  -8   5   5       11.09       10.61      2.81 o 
  -7   5   5        2.34        3.30      1.50 o 
  -6   5   5       74.06       73.75      4.94 o 
  -5   5   5      174.15      149.02     12.34 o 
  -4   5   5        8.45        8.27      1.77 o 
  -3   5   5      141.72      109.90      4.17 o 
  -2   5   5        1.78        1.30      0.88 o 
  -1   5   5       14.60       16.50      1.43 o 
   0   5   5      207.92      211.70      3.59 o 
   1   5   5       73.02       65.65      1.91 o 
   2   5   5      180.68      192.01      4.72 o 
   3   5   5      115.09       97.74      3.62 o 
   4   5   5       51.83       54.36      3.49 o 
   5   5   5        7.79        7.76      1.86 o 
   6   5   5       22.05       22.17      3.00 o 
   7   5   5        0.04        3.10      1.64 o 
   8   5   5        0.04       -0.90      3.23 o 
  -8   6   5       16.49       16.65      2.39 o 
  -7   6   5       44.31       48.43      3.51 o 
  -6   6   5        0.90        0.96      1.68 o 
  -5   6   5        0.46       -1.07      1.29 o 
  -4   6   5       44.50       50.05      2.74 o 
  -3   6   5       45.68       44.34      2.63 o 
  -2   6   5       99.01       87.63      2.43 o 
  -1   6   5       71.76       62.77      2.14 o 
   0   6   5       11.93       13.53      1.33 o 
   1   6   5        5.18        2.33      1.44 o 
   2   6   5       29.96       35.01      2.77 o 
   3   6   5        0.02       -1.19      1.19 o 
   4   6   5       48.10       51.11      3.01 o 
   5   6   5       14.19       15.36      2.26 o 
   6   6   5        0.49        1.11      1.40 o 
   7   6   5        0.03        0.74      1.51 o 
   8   6   5        3.34        2.07      2.49 o 
  -8   7   5        0.17       -0.03      1.63 o 
  -7   7   5        8.34        7.25      2.01 o 
  -6   7   5        2.53        5.07      1.67 o 
  -5   7   5        0.13       -1.28      1.28 o 
  -4   7   5       46.32       46.08      3.08 o 
  -3   7   5       29.11       28.32      4.46 o 
  -2   7   5       33.08       34.46      2.50 o 
  -1   7   5       20.78       23.78      1.70 o 
   0   7   5       16.67       14.73      1.53 o 
   1   7   5       23.14       27.30      1.54 o 
   2   7   5        1.16        3.28      1.50 o 
   3   7   5        3.73        7.41      1.78 o 
   4   7   5        6.67        5.47      2.24 o 
   5   7   5        0.00       -1.44      2.76 o 
   6   7   5        0.00       -1.64      1.64 o 
   7   7   5        0.41        2.67      1.75 o 
   8   7   5        0.74        3.83      1.79 o 
  -8   8   5        8.54        9.40      2.27 o 
  -7   8   5       13.05       16.78      2.50 o 
  -6   8   5        8.27        8.81      2.01 o 
  -5   8   5       14.42       12.52      2.12 o 
  -4   8   5      191.76      160.74     13.43 o 
  -3   8   5       14.05       14.98      2.09 o 
  -2   8   5       65.82       60.51      2.83 o 
  -1   8   5      185.41      174.43      3.57 o 
   0   8   5        0.09        2.94      1.54 o 
   1   8   5       46.21       48.37      2.27 o 
   2   8   5       51.82       46.12      3.00 o 
   3   8   5       93.52       92.49      4.59 o 
   4   8   5       41.14       44.39      4.58 o 
   5   8   5       30.39       29.05      3.05 o 
   6   8   5        0.00       -1.11      1.53 o 
   7   8   5        0.41        1.82      3.12 o 
  -7   9   5        1.17        2.17      2.04 o 
  -6   9   5       39.72       37.57      3.29 o 
  -5   9   5       21.35       21.32      2.53 o 
  -4   9   5        1.53        0.83      1.33 o 
  -3   9   5      100.92       86.85      3.49 o 
  -2   9   5      247.51      249.66      5.49 o 
  -1   9   5       12.93       13.48      2.00 o 
   0   9   5       35.69       40.70      2.24 o 
   1   9   5      278.80      286.73      6.42 o 
   2   9   5        3.09        2.59      1.97 o 
   3   9   5      103.57      101.64      4.27 o 
   4   9   5        0.15        0.41      1.48 o 
   5   9   5        1.47        4.57      1.73 o 
   6   9   5       15.64       19.93      2.70 o 
   7   9   5        2.33        0.72      2.29 o 
  -7  10   5        1.66        3.40      1.83 o 
  -6  10   5        0.90        2.29      2.33 o 
  -5  10   5        2.17        2.72      1.50 o 
  -4  10   5        7.01        8.22      1.82 o 
  -3  10   5        0.21       -0.52      1.34 o 
  -2  10   5       28.70       32.08      3.05 o 
  -1  10   5      268.27      254.65      5.98 o 
   0  10   5      214.77      218.61      9.39 o 
   1  10   5       92.32       92.59      4.21 o 
   2  10   5        0.37        0.05      1.86 o 
   3  10   5        0.01       -1.14      1.50 o 
   4  10   5        2.29        3.38      1.80 o 
   5  10   5        0.12       -1.36      1.49 o 
   6  10   5        0.15        2.81      1.86 o 
   7  10   5        0.41        8.39      4.54 o 
  -6  11   5        8.23        9.75      2.27 o 
  -5  11   5        6.88        9.03      2.22 o 
  -4  11   5        1.11        2.21      1.57 o 
  -3  11   5       13.96       13.68      1.90 o 
  -2  11   5        4.95        7.97      1.86 o 
  -1  11   5        1.01       -0.57      1.33 o 
   0  11   5       50.06       46.70      3.08 o 
   1  11   5       14.83       13.76      2.27 o 
   2  11   5       43.22       41.80      3.77 o 
   3  11   5        0.71        4.36      1.71 o 
   4  11   5        0.30        1.33      1.66 o 
   5  11   5        0.19       -0.20      1.61 o 
   6  11   5        0.54        1.46      2.24 o 
  -6  12   5        0.29        2.62      1.72 o 
  -5  12   5       19.05       22.36      2.79 o 
  -4  12   5       16.09       16.45      2.35 o 
  -3  12   5        0.19       -0.38      1.49 o 
  -2  12   5        2.66        4.28      1.50 o 
  -1  12   5        8.61        3.15      1.84 o 
   0  12   5        3.10        5.92      2.05 o 
   1  12   5       25.52       25.19      3.29 o 
   2  12   5        9.67       10.60      2.03 o 
   3  12   5        0.60        4.07      2.29 o 
   4  12   5        1.40        1.68      1.69 o 
   5  12   5        0.75        3.31      2.20 o 
  -5  13   5        4.15        6.08      2.29 o 
  -4  13   5        3.18        7.67      1.86 o 
  -3  13   5        0.09        2.19      1.44 o 
  -2  13   5        1.12        3.24      1.43 o 
  -1  13   5        3.49        2.69      1.68 o 
   0  13   5        0.47        2.84      1.95 o 
   1  13   5        0.01        2.08      1.87 o 
   2  13   5        2.00        2.50      2.10 o 
   3  13   5        0.92       -1.49      1.54 o 
   4  13   5        0.00        3.95      2.16 o 
   5  13   5        0.37        2.02      2.36 o 
  -4  14   5        0.03        0.82      1.51 o 
  -3  14   5        0.45        0.80      1.49 o 
  -2  14   5        0.08        0.50      1.49 o 
  -1  14   5        2.35        2.68      2.65 o 
   0  14   5        0.68        2.54      2.05 o 
   1  14   5        1.18       -0.84      1.80 o 
   2  14   5        0.34        2.17      1.82 o 
   3  14   5        0.04       -2.07      2.74 o 
   4  14   5        0.43        2.09      2.32 o 
  -3  15   5        3.20        5.56      1.75 o 
  -2  15   5        4.55        2.49      1.98 o 
  -1  15   5        0.85       -1.27      1.73 o 
   0  15   5        4.51        7.65      2.47 o 
   1  15   5        3.66        5.48      2.53 o 
   2  15   5        0.01        1.84      1.99 o 
   3  15   5        5.61        3.79      6.72 o 
  -1  16   5        3.31        6.14      2.44 o 
   0  16   5        0.73        0.86      2.11 o 
   1  16   5        1.20        5.99      3.11 o 
  -9   0   6       27.62       29.81      7.34 o 
  -8   0   6       31.64       23.33      4.46 o 
  -7   0   6      552.75      488.00     21.21 o 
  -6   0   6       10.83       10.94      2.49 o 
  -5   0   6      220.67      208.68      8.60 o 
  -4   0   6      436.28      398.90      8.66 o 
  -3   0   6     1076.95     1061.80     15.00 o 
  -2   0   6       39.42       36.54      2.72 o 
  -1   0   6      428.97      422.01      7.79 o 
   0   0   6       19.73       16.30      1.95 o 
   1   0   6      249.74      252.23      5.57 o 
   2   0   6       97.14       96.26      4.56 o 
   3   0   6      276.55      254.86      7.71 o 
   4   0   6       15.04       14.17      3.39 o 
   5   0   6       14.51       18.01      3.23 o 
   6   0   6        6.09        1.48      2.97 o 
   7   0   6        1.39        3.78      3.39 o 
   8   0   6        0.05        3.81      3.56 o 
  -9   1   6       19.51       13.22      5.78 o 
  -8   1   6        3.84        8.00      2.74 o 
  -7   1   6        9.85       13.52      2.16 o 
  -6   1   6       77.46       82.35      3.21 o 
  -5   1   6      878.85      761.35     15.69 o 
  -4   1   6       10.72       11.70      1.72 o 
  -3   1   6      332.85      335.32      5.30 o 
  -2   1   6      347.61      335.62      5.05 o 
  -1   1   6       45.88       43.55      1.84 o 
   0   1   6      260.57      252.04      4.04 o 
   1   1   6        0.18        0.62      0.77 o 
   2   1   6       39.37       38.49      1.73 o 
   3   1   6        0.23        1.96      0.95 o 
   4   1   6       11.30       18.15      1.83 o 
   5   1   6       81.89       67.70      3.27 o 
   6   1   6        0.19        1.37      1.71 o 
   7   1   6        0.00       -2.54      3.16 o 
   8   1   6        0.21        3.38      2.60 o 
  -8   2   6        7.89        5.05      1.82 o 
  -7   2   6       15.68       14.36      2.24 o 
  -6   2   6       22.60       21.72      2.49 o 
  -5   2   6       73.59       65.19      3.43 o 
  -4   2   6        1.14        1.61      1.13 o 
  -3   2   6        0.05        0.81      1.03 o 
  -2   2   6        2.92        4.86      1.13 o 
  -1   2   6      137.42      120.08      2.85 o 
   0   2   6       67.84       62.18      2.30 o 
   1   2   6        0.14       -0.69      0.69 o 
   2   2   6       91.92       98.20      2.42 o 
   3   2   6        8.18        8.67      1.51 o 
   4   2   6        0.08       -0.69      1.30 o 
   5   2   6       78.95       78.80      3.55 o 
   6   2   6       14.56       13.75      3.05 o 
   7   2   6       17.20       15.15      3.56 o 
   8   2   6        0.19        1.97      2.26 o 
  -8   3   6        6.19       10.29      2.12 o 
  -7   3   6        4.64        3.93      1.72 o 
  -6   3   6       25.36       30.09      3.11 o 
  -5   3   6       48.00       46.92      3.30 o 
  -4   3   6        3.17        4.70      1.55 o 
  -3   3   6      129.47      120.21      4.22 o 
  -2   3   6      859.34      850.89      9.00 o 
  -1   3   6       74.03       66.14      2.23 o 
   0   3   6       94.17       83.26      2.36 o 
   1   3   6       70.19       66.85      2.07 o 
   2   3   6       27.86       22.50      1.47 o 
   3   3   6       67.87       72.30      2.51 o 
   4   3   6       11.05       15.32      2.23 o 
   5   3   6        0.71       -0.14      1.52 o 
   6   3   6       21.29       16.83      2.52 o 
   7   3   6       14.41       16.31      2.88 o 
   8   3   6        3.08        2.29      2.60 o 
  -8   4   6        1.25        3.67      1.89 o 
  -7   4   6       15.62       18.45      2.87 o 
  -6   4   6        7.52       12.87      2.20 o 
  -5   4   6       44.57       39.66      2.88 o 
  -4   4   6      154.19      158.29      5.46 o 
  -3   4   6        0.10       -0.28      1.00 o 
  -2   4   6        2.10        2.29      1.15 o 
  -1   4   6       72.36       75.05      3.01 o 
   0   4   6      338.36      327.03      4.76 o 
   1   4   6      148.07      148.11      2.99 o 
   2   4   6      112.29      106.84      2.96 o 
   3   4   6       11.28       12.32      1.87 o 
   4   4   6       31.42       36.10      2.94 o 
   5   4   6       13.60       14.99      2.23 o 
   6   4   6        4.65        4.23      1.70 o 
   7   4   6       15.81       16.22      2.81 o 
   8   4   6        3.57        7.50      3.88 o 
  -8   5   6        1.76        3.99      1.63 o 
  -7   5   6        1.70        2.52      1.68 o 
  -6   5   6        0.79       -1.49      1.72 o 
  -5   5   6        7.81        8.97      2.49 o 
  -4   5   6        1.34        0.88      1.86 o 
  -3   5   6        0.12        1.08      1.13 o 
  -2   5   6        0.84       -0.04      0.95 o 
  -1   5   6       71.62       79.81      2.80 o 
   0   5   6        8.81       12.46      1.34 o 
   1   5   6        0.04       -0.85      0.85 o 
   2   5   6        0.02        1.03      1.41 o 
   3   5   6        5.79        8.66      1.88 o 
   4   5   6        1.93        2.02      1.56 o 
   5   5   6       16.34       13.88      2.12 o 
   6   5   6        5.31        4.15      1.67 o 
   7   5   6        1.40        5.32      1.83 o 
   8   5   6        0.00       -1.23      2.03 o 
  -8   6   6       14.88       12.31      2.47 o 
  -7   6   6       39.93       44.08      4.39 o 
  -6   6   6       14.98        9.00      2.07 o 
  -5   6   6        6.65        5.60      1.66 o 
  -4   6   6      135.57      111.65      4.19 o 
  -3   6   6       83.85       76.47      3.88 o 
  -2   6   6        1.70        0.21      1.04 o 
  -1   6   6      169.59      147.53      3.38 o 
   0   6   6       57.19       57.14      2.15 o 
   1   6   6        0.40        2.08      1.17 o 
   2   6   6        4.23        6.45      1.64 o 
   3   6   6       16.43       18.53      2.33 o 
   4   6   6        1.76       -0.91      1.36 o 
   5   6   6       17.53       18.92      2.96 o 
   6   6   6        0.95       -0.13      2.30 o 
   7   6   6        0.02        0.69      1.52 o 
  -8   7   6       28.01       29.14      4.23 o 
  -7   7   6        1.90        1.54      1.63 o 
  -6   7   6      111.96      105.81      6.20 o 
  -5   7   6       79.58       73.17      3.45 o 
  -4   7   6       31.76       31.91      2.77 o 
  -3   7   6      151.31      129.50      4.93 o 
  -2   7   6      171.13      170.92      4.53 o 
  -1   7   6        0.62        0.38      1.03 o 
   0   7   6       68.07       66.42      2.37 o 
   1   7   6       49.90       51.80      3.27 o 
   2   7   6        0.01       -0.49      1.40 o 
   3   7   6       21.55       20.56      2.61 o 
   4   7   6       18.01       18.52      3.35 o 
   5   7   6        0.00       -2.32      2.77 o 
   6   7   6        0.01       -1.22      1.83 o 
   7   7   6        0.12        3.49      1.74 o 
  -7   8   6        6.46        3.65      1.99 o 
  -6   8   6       25.14       31.78      3.13 o 
  -5   8   6       25.40       24.04      2.65 o 
  -4   8   6       66.41       66.46      3.21 o 
  -3   8   6        3.87        4.09      1.57 o 
  -2   8   6        1.51        1.71      1.44 o 
  -1   8   6       33.09       39.15      2.75 o 
   0   8   6       26.89       33.00      2.39 o 
   1   8   6       27.02       27.75      3.06 o 
   2   8   6       18.47       25.26      2.69 o 
   3   8   6        2.76        4.45      1.71 o 
   4   8   6        0.02        1.75      1.38 o 
   5   8   6        0.01       -0.65      1.34 o 
   6   8   6        1.48        2.42      1.72 o 
   7   8   6        0.23        2.17      1.82 o 
  -7   9   6        0.05        0.54      1.72 o 
  -6   9   6        4.85        6.61      1.88 o 
  -5   9   6        0.05        0.42      1.43 o 
  -4   9   6       11.37       11.69      1.95 o 
  -3   9   6       17.63       20.07      2.35 o 
  -2   9   6      131.99      129.57      4.16 o 
  -1   9   6        0.36        0.19      1.38 o 
   0   9   6       16.73       20.52      2.07 o 
   1   9   6        8.47       11.45      2.31 o 
   2   9   6       24.40       29.88      2.92 o 
   3   9   6       12.95        9.21      2.03 o 
   4   9   6        5.25        6.92      1.95 o 
   5   9   6        0.37        4.63      1.82 o 
   6   9   6        5.59        6.38      1.98 o 
  -6  10   6       12.78       24.13      2.88 o 
  -5  10   6       12.32       15.33      2.29 o 
  -4  10   6       10.22        6.93      1.81 o 
  -3  10   6        6.69        9.62      2.34 o 
  -2  10   6        0.41        2.61      1.52 o 
  -1  10   6       88.35       88.08      5.06 o 
   0  10   6       70.87       66.57      4.38 o 
   1  10   6       11.20        6.84      1.81 o 
   2  10   6       50.17       44.90      4.11 o 
   3  10   6        0.12        1.67      1.51 o 
   4  10   6        5.33        6.40      1.80 o 
   5  10   6        2.04        4.46      1.76 o 
   6  10   6        0.83        3.57      1.75 o 
  -6  11   6        5.46        6.65      2.15 o 
  -5  11   6       20.67       25.66      2.81 o 
  -4  11   6        0.50        0.32      1.48 o 
  -3  11   6       49.72       48.98      3.14 o 
  -2  11   6        1.46        2.76      1.66 o 
  -1  11   6       13.24       10.36      2.16 o 
   0  11   6        9.93       12.48      2.74 o 
   1  11   6       44.96       33.30      3.67 o 
   2  11   6        0.66        2.24      1.60 o 
   3  11   6        3.23        4.99      1.79 o 
   4  11   6        4.64        4.56      2.18 o 
   5  11   6        1.67        1.50      1.63 o 
  -5  12   6        0.04        0.45      1.75 o 
  -4  12   6        0.11       -0.90      1.50 o 
  -3  12   6        0.85        1.10      1.52 o 
  -2  12   6        4.97        5.00      1.72 o 
  -1  12   6        7.51        7.79      2.12 o 
   0  12   6       19.02       12.22      2.71 o 
   1  12   6        0.65        6.53      2.29 o 
   2  12   6        0.40        1.11      1.62 o 
   3  12   6        0.31        0.17      1.57 o 
   4  12   6        0.19        3.65      2.38 o 
   5  12   6        0.14        1.10      2.88 o 
  -5  13   6        2.37        0.55      2.44 o 
  -4  13   6        0.12        3.21      1.89 o 
  -3  13   6        6.32        8.06      1.79 o 
  -2  13   6        9.49        8.16      2.21 o 
  -1  13   6        2.47        5.10      2.00 o 
   0  13   6        0.36       -1.17      1.76 o 
   1  13   6        3.57        6.94      2.46 o 
   2  13   6        0.19       -1.20      2.75 o 
   3  13   6        0.22       -0.44      1.83 o 
   4  13   6        0.04       -0.53      2.30 o 
  -4  14   6        0.23        2.29      2.55 o 
  -3  14   6        0.18        3.75      1.93 o 
  -2  14   6        0.01        0.04      1.77 o 
  -1  14   6        6.55        6.18      2.49 o 
   0  14   6        4.67        3.88      2.64 o 
   1  14   6        0.28        2.63      2.67 o 
   2  14   6        5.02        8.69      2.70 o 
   3  14   6        0.24        3.34      2.19 o 
  -2  15   6        0.02        2.94      3.03 o 
  -1  15   6        0.35        2.34      2.18 o 
   0  15   6        0.29        1.39      2.11 o 
   1  15   6        0.00        0.53      2.21 o 
   2  15   6        0.11       -0.82      4.07 o 
  -8   1   7       85.70       87.18      5.21 o 
  -7   1   7       21.48       25.61      2.88 o 
  -6   1   7       46.74       47.43      2.91 o 
  -5   1   7        0.04       -0.44      1.23 o 
  -4   1   7       23.02       24.36      2.22 o 
  -3   1   7       40.14       41.44      2.30 o 
  -2   1   7       77.66       73.79      3.14 o 
  -1   1   7       46.51       38.64      2.01 o 
   0   1   7       87.06       88.67      2.64 o 
   1   1   7       60.98       54.77      2.09 o 
   2   1   7        6.46        6.37      1.27 o 
   3   1   7       48.78       44.50      1.99 o 
   4   1   7      106.80      107.75      3.42 o 
   5   1   7       13.89       11.19      2.45 o 
   6   1   7        6.81        1.10      3.78 o 
   7   1   7        3.04        0.42      2.14 o 
  -8   2   7        8.18       10.27      2.19 o 
  -7   2   7        8.95       12.32      2.12 o 
  -6   2   7       58.37       59.76      3.30 o 
  -5   2   7        4.89        7.98      1.80 o 
  -4   2   7        0.17       -0.78      1.13 o 
  -3   2   7       51.95       50.92      2.54 o 
  -2   2   7       45.91       47.08      2.37 o 
  -1   2   7      591.80      572.56      7.80 o 
   0   2   7      169.72      162.43      3.92 o 
   1   2   7       16.23       16.45      1.85 o 
   2   2   7      109.69      118.86      2.93 o 
   3   2   7        0.37        0.04      1.14 o 
   4   2   7        0.29        1.70      1.40 o 
   5   2   7        0.67       -0.50      1.69 o 
   6   2   7       30.94       34.75      6.41 o 
   7   2   7        1.21        0.62      2.94 o 
  -8   3   7        4.66        7.54      2.54 o 
  -7   3   7       18.62       19.76      2.57 o 
  -6   3   7        0.47        2.41      1.52 o 
  -5   3   7        9.53        8.78      1.86 o 
  -4   3   7        0.76        0.61      1.19 o 
  -3   3   7      106.28      100.66      3.12 o 
  -2   3   7        8.21        7.27      1.47 o 
  -1   3   7       23.42       25.59      2.10 o 
   0   3   7       65.08       67.96      2.38 o 
   1   3   7       19.21       21.56      1.66 o 
   2   3   7       95.27       97.45      2.64 o 
   3   3   7        3.11        8.21      1.82 o 
   4   3   7       26.17       30.16      2.82 o 
   5   3   7        3.47        2.76      1.72 o 
   6   3   7        1.08        1.75      1.94 o 
   7   3   7        1.53        0.56      2.51 o 
  -8   4   7        0.81        3.76      1.86 o 
  -7   4   7        1.72        4.19      1.72 o 
  -6   4   7       13.99       11.87      2.12 o 
  -5   4   7        0.02        0.32      2.00 o 
  -4   4   7       33.19       24.76      2.44 o 
  -3   4   7       24.47       28.26      2.16 o 
  -2   4   7        0.67        0.43      1.04 o 
  -1   4   7       44.26       44.66      2.16 o 
   0   4   7        1.05       -0.22      1.00 o 
   1   4   7       88.98       88.66      2.69 o 
   2   4   7       65.14       63.69      3.22 o 
   3   4   7       13.80       14.28      2.19 o 
   4   4   7       16.67       12.42      2.13 o 
   5   4   7        0.04       -1.11      1.45 o 
   6   4   7        0.04       -1.64      1.64 o 
   7   4   7        0.17       -0.33      2.01 o 
  -8   5   7       21.47       21.80      3.60 o 
  -7   5   7        4.80        9.10      2.23 o 
  -6   5   7        2.28        2.67      1.62 o 
  -5   5   7       58.82       59.42      3.17 o 
  -4   5   7       34.42       31.54      3.09 o 
  -3   5   7       55.98       49.64      3.56 o 
  -2   5   7       82.45       78.43      2.74 o 
  -1   5   7        1.32        4.76      1.25 o 
   0   5   7       49.65       57.40      3.32 o 
   1   5   7       69.43       66.08      3.39 o 
   2   5   7        1.63        0.50      1.50 o 
   3   5   7       22.42       28.15      2.79 o 
   4   5   7       16.40       12.25      2.14 o 
   5   5   7        8.92       10.83      2.22 o 
   6   5   7        1.98        4.60      1.73 o 
   7   5   7        3.64        6.60      2.26 o 
  -7   6   7       15.61       12.50      2.48 o 
  -6   6   7       21.12       27.39      2.92 o 
  -5   6   7        1.50        1.29      1.36 o 
  -4   6   7        7.53        9.51      1.89 o 
  -3   6   7       12.49       13.93      2.04 o 
  -2   6   7        0.09       -0.66      1.42 o 
  -1   6   7       47.45       55.26      2.35 o 
   0   6   7        6.11        7.14      1.36 o 
   1   6   7       15.84       18.23      2.40 o 
   2   6   7        5.44        2.97      1.64 o 
   3   6   7        2.03        3.78      1.59 o 
   4   6   7        3.30        3.38      1.71 o 
   5   6   7       16.87       13.20      2.35 o 
   6   6   7        0.22        0.62      1.61 o 
   7   6   7        0.01        0.91      2.04 o 
  -7   7   7        1.01        3.98      1.84 o 
  -6   7   7        9.66       10.50      2.09 o 
  -5   7   7        0.46        1.11      1.44 o 
  -4   7   7        0.10        1.56      1.29 o 
  -3   7   7        1.34       -0.48      1.32 o 
  -2   7   7        8.09        6.52      1.72 o 
  -1   7   7        2.48        2.90      1.49 o 
   0   7   7        3.22        0.59      1.10 o 
   1   7   7       15.60       18.46      2.46 o 
   2   7   7       12.25       12.51      2.10 o 
   3   7   7        4.65        4.53      1.67 o 
   4   7   7        6.15       10.81      2.13 o 
   5   7   7        3.23        4.21      1.78 o 
   6   7   7        0.01        1.74      1.59 o 
   7   7   7        0.00        4.11      3.73 o 
  -7   8   7       17.77       18.85      2.74 o 
  -6   8   7        3.20        5.37      1.79 o 
  -5   8   7        1.17        0.23      1.67 o 
  -4   8   7       14.87       15.50      2.22 o 
  -3   8   7       48.87       47.67      3.12 o 
  -2   8   7        3.35        2.55      1.49 o 
  -1   8   7       47.59       43.84      2.74 o 
   0   8   7      111.91      129.07      3.89 o 
   1   8   7        9.09       11.03      2.11 o 
   2   8   7       11.29       14.70      2.35 o 
   3   8   7       19.53       18.69      2.48 o 
   4   8   7       11.84        9.32      2.01 o 
   5   8   7        2.13        2.00      1.85 o 
   6   8   7        3.33        4.15      1.86 o 
  -6   9   7        1.76        1.18      1.64 o 
  -5   9   7       24.11       27.50      3.38 o 
  -4   9   7        0.41       -0.41      1.36 o 
  -3   9   7        0.34        1.39      1.31 o 
  -2   9   7       87.85       96.19      3.84 o 
  -1   9   7        8.69        9.06      1.79 o 
   0   9   7        0.80        0.70      1.81 o 
   1   9   7       10.46       10.48      2.25 o 
   2   9   7       74.57       81.20      3.98 o 
   3   9   7        5.08        4.54      1.66 o 
   4   9   7        2.19        3.78      1.65 o 
   5   9   7        2.16        3.07      1.98 o 
   6   9   7        0.04        5.35      3.39 o 
  -6  10   7        1.07        1.90      1.91 o 
  -5  10   7        5.42        6.40      1.93 o 
  -4  10   7       24.33       28.16      2.85 o 
  -3  10   7        3.31        3.25      1.56 o 
  -2  10   7       15.70       20.43      2.76 o 
  -1  10   7       49.68       52.81      6.02 o 
   0  10   7       46.35       49.92      5.30 o 
   1  10   7       38.23       34.11      3.20 o 
   2  10   7        1.53        4.18      1.71 o 
   3  10   7        4.22        6.14      1.98 o 
   4  10   7        1.40        2.26      1.64 o 
   5  10   7        1.81        3.33      1.89 o 
  -5  11   7       27.32       27.26      3.13 o 
  -4  11   7        4.32        6.91      3.33 o 
  -3  11   7       21.26       25.06      2.73 o 
  -2  11   7        1.79        1.87      1.60 o 
  -1  11   7        4.48        8.15      2.57 o 
   0  11   7        3.58        5.41      2.20 o 
   1  11   7       10.24       12.01      2.85 o 
   2  11   7        1.32        3.58      1.85 o 
   3  11   7        7.39        5.98      1.86 o 
   4  11   7        5.66       11.49      2.38 o 
   5  11   7        0.04       -0.80      1.76 o 
  -5  12   7        0.00        1.74      2.24 o 
  -4  12   7       17.38       19.65      2.97 o 
  -3  12   7       21.14       22.64      3.07 o 
  -2  12   7        0.97        3.76      1.79 o 
  -1  12   7        5.59       10.44      2.71 o 
   0  12   7        0.68        1.14      2.14 o 
   1  12   7       14.89       12.84      2.80 o 
   2  12   7       14.04        9.93      2.68 o 
   3  12   7        1.68        1.39      1.62 o 
   4  12   7        1.75        3.83      1.86 o 
  -4  13   7        0.75        1.49      1.82 o 
  -3  13   7        0.45        0.56      1.94 o 
  -2  13   7        3.54        7.10      2.52 o 
  -1  13   7        0.10        0.12      2.28 o 
   0  13   7        0.69        1.27      1.99 o 
   1  13   7        0.26        3.09      2.19 o 
   2  13   7        0.11        2.11      2.04 o 
   3  13   7        4.50        7.97      2.63 o 
  -2  14   7        0.20        2.33      2.37 o 
  -1  14   7        0.31        2.33      2.29 o 
   0  14   7        2.28        4.09      2.30 o 
   1  14   7        1.33        1.55      2.06 o 
   2  14   7        2.64       -0.72      4.25 o 
  -8   0   8       39.05       32.73      7.88 o 
  -7   0   8       21.96       26.15      5.70 o 
  -6   0   8      271.52      240.06      7.90 o 
  -5   0   8       15.96       16.24      5.21 o 
  -4   0   8      119.18      112.08      5.09 o 
  -3   0   8      615.69      615.28     11.68 o 
  -2   0   8      328.98      293.81      7.57 o 
  -1   0   8       14.61       13.64      2.40 o 
   0   0   8      274.62      262.09     12.76 o 
   1   0   8       61.41       55.36      3.56 o 
   2   0   8       12.38       22.82      2.66 o 
   3   0   8       11.75       18.29      3.31 o 
   4   0   8       41.17       29.00      4.00 o 
   5   0   8        4.69       10.10      4.31 o 
   6   0   8        3.47        7.73      4.36 o 
   7   0   8        1.57       -2.94      2.94 o 
  -8   1   8       22.02       19.16      4.51 o 
  -7   1   8        1.35        8.09      1.95 o 
  -6   1   8        7.26        5.42      2.10 o 
  -5   1   8      112.30      104.46      3.84 o 
  -4   1   8      216.22      194.23      4.99 o 
  -3   1   8       44.99       39.32      3.27 o 
  -2   1   8       72.32       72.20      2.80 o 
  -1   1   8      179.21      174.94      3.98 o 
   0   1   8       13.51       10.02      1.53 o 
   1   1   8       98.93      101.46      3.47 o 
   2   1   8       33.64       26.99      1.95 o 
   3   1   8       62.01       58.44      2.69 o 
   4   1   8        1.66        0.81      1.74 o 
   5   1   8        3.29        3.89      2.49 o 
   6   1   8        0.64        3.48      2.67 o 
   7   1   8        0.47        4.88      3.01 o 
  -7   2   8       20.96       25.43      2.92 o 
  -6   2   8        0.98        0.64      1.44 o 
  -5   2   8       11.26       14.51      2.12 o 
  -4   2   8        2.00        1.79      1.28 o 
  -3   2   8       23.76       25.94      2.36 o 
  -2   2   8       16.50       18.68      1.94 o 
  -1   2   8        0.31       -0.64      1.11 o 
   0   2   8       41.09       39.29      2.17 o 
   1   2   8        0.84        1.02      1.10 o 
   2   2   8        5.62        5.41      1.74 o 
   3   2   8       41.70       43.22      2.94 o 
   4   2   8        1.52        2.89      2.16 o 
   5   2   8        0.04       -1.42      1.77 o 
   6   2   8        4.00       -2.18      2.18 o 
   7   2   8        0.26        1.07      2.66 o 
  -7   3   8       14.19       18.95      3.40 o 
  -6   3   8        6.53        4.40      1.66 o 
  -5   3   8       65.01       58.20      3.33 o 
  -4   3   8        1.54        2.76      1.30 o 
  -3   3   8        7.70        7.11      1.55 o 
  -2   3   8       52.04       47.59      2.37 o 
  -1   3   8       93.52       89.90      2.98 o 
   0   3   8       15.35       20.72      1.90 o 
   1   3   8       13.39       13.33      1.70 o 
   2   3   8       56.46       60.48      2.76 o 
   3   3   8       11.38       15.01      2.13 o 
   4   3   8       13.12       15.89      2.39 o 
   5   3   8        1.20        1.71      1.76 o 
   6   3   8        2.85        4.30      2.66 o 
   7   3   8        3.51        4.75      2.74 o 
  -7   4   8        8.14       11.72      2.23 o 
  -6   4   8       15.26       13.61      2.31 o 
  -5   4   8       18.58       19.02      2.44 o 
  -4   4   8       50.85       46.50      2.96 o 
  -3   4   8      136.22      138.08      3.82 o 
  -2   4   8       18.92       21.31      2.00 o 
  -1   4   8        8.61       10.91      1.63 o 
   0   4   8       35.72       37.82      2.18 o 
   1   4   8        0.86        0.30      1.07 o 
   2   4   8       12.76       20.37      2.50 o 
   3   4   8       13.66       15.61      2.22 o 
   4   4   8        0.52       -1.32      1.32 o 
   5   4   8        1.80        1.31      1.62 o 
   6   4   8        1.86        1.92      2.06 o 
   7   4   8        0.04       -2.25      2.36 o 
  -7   5   8        1.28       -0.18      1.75 o 
  -6   5   8        0.40        0.74      1.60 o 
  -5   5   8        0.32        1.97      1.37 o 
  -4   5   8        5.78        4.14      1.59 o 
  -3   5   8        0.44        0.47      1.44 o 
  -2   5   8        0.10        0.64      1.13 o 
  -1   5   8        0.01        1.91      1.20 o 
   0   5   8       10.03       13.17      1.65 o 
   1   5   8        9.19        6.13      1.88 o 
   2   5   8        0.03       -1.41      1.41 o 
   3   5   8        0.83        1.17      1.51 o 
   4   5   8        0.49        1.72      1.59 o 
   5   5   8        2.28        1.72      2.99 o 
   6   5   8        4.07        3.63      2.31 o 
  -7   6   8       13.76       11.55      2.33 o 
  -6   6   8       33.98       34.55      3.31 o 
  -5   6   8       10.95       10.17      2.60 o 
  -4   6   8       18.58       17.95      2.54 o 
  -3   6   8       63.90       61.09      4.56 o 
  -2   6   8       27.17       26.65      2.72 o 
  -1   6   8        2.02        2.56      1.49 o 
   0   6   8       43.81       42.97      2.26 o 
   1   6   8        1.96        1.40      1.49 o 
   2   6   8        6.33        7.52      1.94 o 
   3   6   8        0.90       -0.45      1.43 o 
   4   6   8        0.40       -0.70      1.45 o 
   5   6   8        0.21        2.09      1.60 o 
   6   6   8        0.29        1.14      2.07 o 
  -6   7   8        7.34        6.62      2.00 o 
  -5   7   8       61.21       56.59      3.49 o 
  -4   7   8       63.14       61.98      3.70 o 
  -3   7   8        4.26        3.25      1.80 o 
  -2   7   8       59.60       60.38      3.05 o 
  -1   7   8       62.91       66.68      3.11 o 
   0   7   8        1.53        0.68      1.50 o 
   1   7   8       23.17       27.48      2.92 o 
   2   7   8        2.46        1.98      1.56 o 
   3   7   8        0.00        2.94      1.57 o 
   4   7   8        9.92       13.82      2.43 o 
   5   7   8        2.66        3.79      1.74 o 
   6   7   8        0.37        2.89      1.80 o 
  -6   8   8        8.18        4.09      2.01 o 
  -5   8   8        4.81        4.63      1.87 o 
  -4   8   8       14.91       14.89      2.47 o 
  -3   8   8       22.89       25.15      3.14 o 
  -2   8   8       14.64       17.34      2.79 o 
  -1   8   8        2.70        3.41      1.50 o 
   0   8   8        6.94        8.79      2.26 o 
   1   8   8        0.30       -1.43      1.43 o 
   2   8   8       14.64       17.62      2.38 o 
   3   8   8       11.72       11.76      2.19 o 
   4   8   8        0.84        1.92      1.52 o 
   5   8   8        0.00        0.87      1.98 o 
  -6   9   8        3.98        4.54      2.65 o 
  -5   9   8        0.02        2.47      1.89 o 
  -4   9   8       10.89        9.44      2.10 o 
  -3   9   8        2.15        3.73      1.66 o 
  -2   9   8        0.71        0.53      1.44 o 
  -1   9   8       32.52       36.18      4.10 o 
   0   9   8        0.73        1.18      1.94 o 
   1   9   8        6.17        6.34      2.18 o 
   2   9   8        0.22       -0.09      1.69 o 
   3   9   8        0.17        1.21      1.60 o 
   4   9   8        1.62        2.58      1.80 o 
   5   9   8        0.01        4.73      2.04 o 
  -5  10   8        5.88        7.07      2.00 o 
  -4  10   8       10.94       11.63      2.42 o 
  -3  10   8       10.73       12.34      2.23 o 
  -2  10   8        0.12        2.17      2.17 o 
  -1  10   8       19.41       22.03      5.86 o 
   0  10   8        1.81        5.32      2.36 o 
   1  10   8        9.44        6.97      2.37 o 
   2  10   8        0.56        1.57      1.62 o 
   3  10   8        3.03        4.30      1.83 o 
   4  10   8        0.00       -0.49      2.43 o 
  -4  11   8       25.03       25.59      3.65 o 
  -3  11   8        6.64        6.42      1.87 o 
  -2  11   8       12.03       10.44      2.77 o 
  -1  11   8        0.21        0.94      2.04 o 
   0  11   8        0.39        0.65      1.85 o 
   1  11   8        8.00        5.42      3.47 o 
   2  11   8        1.39        1.06      2.05 o 
   3  11   8        0.83       -0.79      2.20 o 
   4  11   8        2.58        8.68      2.17 o 
  -3  12   8        0.86        2.95      1.85 o 
  -2  12   8        2.76        1.73      2.76 o 
  -1  12   8        1.60       -0.34      2.48 o 
   0  12   8        0.93        1.75      2.74 o 
   1  12   8        0.51        3.74      2.25 o 
   2  12   8        1.18        4.78      2.43 o 
   3  12   8        1.66        2.13      2.64 o 
  -2  13   8        0.81        3.36      2.54 o 
  -1  13   8        0.50       -0.24      2.41 o 
   0  13   8        0.82        1.14      2.16 o 
   1  13   8        0.05        0.63      2.07 o 
  -7   1   9       51.53       44.40      4.51 o 
  -6   1   9        0.34        1.81      1.53 o 
  -5   1   9       14.69       19.37      2.24 o 
  -4   1   9       10.21        9.69      1.70 o 
  -3   1   9        5.18        5.44      1.76 o 
  -2   1   9       16.30       16.82      1.92 o 
  -1   1   9       59.56       61.68      2.66 o 
   0   1   9        9.01        6.13      1.53 o 
   1   1   9      138.66      155.70      3.84 o 
   2   1   9        0.29        0.90      1.43 o 
   3   1   9        0.05        2.36      1.85 o 
   4   1   9        2.17        3.14      2.38 o 
   5   1   9        0.45        5.35      6.55 o 
   6   1   9        1.13        4.89      3.07 o 
  -7   2   9        5.83        4.43      2.49 o 
  -6   2   9       67.14       65.04      3.64 o 
  -5   2   9       14.26       17.08      3.53 o 
  -4   2   9       48.38       41.15      3.15 o 
  -3   2   9        1.43        3.43      1.25 o 
  -2   2   9        1.18        0.59      1.09 o 
  -1   2   9       41.52       59.26      3.59 o 
   0   2   9       18.12       19.28      1.97 o 
   1   2   9       65.89       61.89      2.56 o 
   2   2   9        2.19        1.42      1.40 o 
   3   2   9       33.34       36.23      3.08 o 
   4   2   9        0.23        1.45      1.89 o 
   5   2   9        0.04        1.75      2.42 o 
   6   2   9        1.31        5.57      3.10 o 
  -7   3   9        5.66       11.65      3.00 o 
  -6   3   9        0.54        3.05      1.69 o 
  -5   3   9        2.13        2.53      2.13 o 
  -4   3   9       15.89       16.79      2.36 o 
  -3   3   9        0.89       -0.09      1.15 o 
  -2   3   9       46.87       46.38      2.49 o 
  -1   3   9        2.27        2.17      1.33 o 
   0   3   9        3.91        5.68      1.39 o 
   1   3   9        1.05        2.94      1.42 o 
   2   3   9        3.02        6.40      1.76 o 
   3   3   9       12.62       12.02      2.15 o 
   4   3   9        0.01        0.72      1.85 o 
   5   3   9        0.09        0.54      1.91 o 
   6   3   9        0.06       -1.72      2.28 o 
  -6   4   9        1.29        3.79      1.70 o 
  -5   4   9        0.16        3.45      1.45 o 
  -4   4   9        2.26        3.64      1.59 o 
  -3   4   9       10.63        9.81      1.92 o 
  -2   4   9        9.58        8.12      1.59 o 
  -1   4   9        0.12        0.77      1.21 o 
   0   4   9       12.07       11.53      1.68 o 
   1   4   9        0.14       -0.11      1.31 o 
   2   4   9        2.02        2.01      1.87 o 
   3   4   9       18.25       19.50      2.61 o 
   4   4   9        1.14        4.21      1.59 o 
   5   4   9        1.31        1.12      2.02 o 
   6   4   9        0.41        0.21      2.84 o 
  -6   5   9        0.03        0.57      1.92 o 
  -5   5   9        4.91        8.41      2.00 o 
  -4   5   9       22.82       23.92      2.67 o 
  -3   5   9        0.26       -0.34      1.40 o 
  -2   5   9       38.19       38.97      3.23 o 
  -1   5   9       28.61       28.73      2.29 o 
   0   5   9        0.06        1.07      1.54 o 
   1   5   9       34.12       36.33      3.38 o 
   2   5   9       17.07       20.62      2.60 o 
   3   5   9        5.96       10.43      2.23 o 
   4   5   9        8.34        7.39      2.02 o 
   5   5   9        0.17        0.74      1.91 o 
  -6   6   9        7.72        7.89      2.81 o 
  -5   6   9        2.45        4.64      1.82 o 
  -4   6   9        5.61        7.00      1.76 o 
  -3   6   9        6.23        9.60      2.20 o 
  -2   6   9        1.11        3.02      1.91 o 
  -1   6   9        3.85        4.84      1.46 o 
   0   6   9       21.12       31.20      3.11 o 
   1   6   9        0.12       -0.78      1.39 o 
   2   6   9        9.09        9.51      2.10 o 
   3   6   9        0.00        1.03      1.54 o 
   4   6   9        0.82        6.12      1.95 o 
   5   6   9        2.39        6.20      1.97 o 
  -6   7   9        1.09        1.65      2.06 o 
  -5   7   9        2.16        2.41      1.94 o 
  -4   7   9        1.06        1.45      1.62 o 
  -3   7   9        0.50        2.90      1.59 o 
  -2   7   9        0.24        1.38      1.48 o 
  -1   7   9        4.09        4.53      1.86 o 
   0   7   9        1.89        1.48      1.72 o 
   1   7   9        3.37        4.11      1.77 o 
   2   7   9        0.63        3.36      1.62 o 
   3   7   9        3.67        3.47      1.64 o 
   4   7   9        2.87        5.16      2.13 o 
   5   7   9        0.37        1.64      1.58 o 
  -5   8   9        1.51        2.28      1.70 o 
  -4   8   9        3.23        8.91      1.98 o 
  -3   8   9       12.29       15.20      2.29 o 
  -2   8   9        0.62        2.56      1.47 o 
  -1   8   9        1.19        2.65      2.19 o 
   0   8   9       16.11        8.83      2.73 o 
   1   8   9       16.08       19.43      2.72 o 
   2   8   9        0.45        1.45      1.52 o 
   3   8   9        1.78        1.94      1.98 o 
   4   8   9        2.63        2.15      1.82 o 
  -5   9   9       13.80       16.20      6.31 o 
  -4   9   9        3.66        8.12      2.81 o 
  -3   9   9        0.10        5.79      2.83 o 
  -2   9   9        7.44       11.38      3.57 o 
  -1   9   9       17.23       19.98      3.49 o 
   0   9   9        2.79        2.49      1.91 o 
   1   9   9        0.49        0.55      1.97 o 
   2   9   9        6.56        2.61      1.95 o 
   3   9   9        3.36        1.01      1.83 o 
   4   9   9        0.00       -0.93      1.77 o 
  -4  10   9        5.50        4.15      2.27 o 
  -3  10   9       19.68       22.53      3.10 o 
  -2  10   9        3.77        3.38      2.64 o 
  -1  10   9        4.58        8.66      2.78 o 
   0  10   9        0.10        1.52      2.05 o 
   1  10   9        0.01        2.62      2.16 o 
   2  10   9        1.22        1.68      3.41 o 
   3  10   9        3.23        6.39      2.23 o 
  -3  11   9        4.46        5.69      2.80 o 
  -2  11   9        5.65        6.48      2.47 o 
  -1  11   9        1.89        4.84      2.40 o 
   0  11   9        0.11        0.58      2.07 o 
   1  11   9        4.69        3.77      2.58 o 
   2  11   9        1.02        4.51      2.64 o 
  -1  12   9        0.04       -0.29      2.19 o 
   0  12   9        1.83        0.08      2.20 o 
   1  12   9        0.12        2.05      3.58 o 
  -6   0  10       12.77       10.35      3.53 o 
  -5   0  10       32.46       25.37      3.55 o 
  -4   0  10        1.18        4.21      1.88 o 
  -3   0  10       17.74       19.41      2.92 o 
  -2   0  10       47.04       45.65      6.26 o 
  -1   0  10      225.12      217.10     12.28 o 
   0   0  10        5.21        6.60      2.36 o 
   1   0  10       55.76       49.42      5.38 o 
   2   0  10       10.73       11.71      3.47 o 
   3   0  10        3.94        9.33      4.12 o 
   4   0  10        4.07        1.71      3.01 o 
   5   0  10        0.35        7.62      4.12 o 
  -6   1  10        1.86        1.14      1.85 o 
  -5   1  10        5.06        4.55      1.78 o 
  -4   1  10       34.32       33.86      2.67 o 
  -3   1  10       51.66       38.61      2.79 o 
  -2   1  10        1.72        2.50      1.33 o 
  -1   1  10        4.33        5.29      1.38 o 
   0   1  10        8.48        7.13      1.60 o 
   1   1  10       31.36       28.77      2.25 o 
   2   1  10       11.70       14.46      2.45 o 
   3   1  10        2.29        3.31      2.47 o 
   4   1  10        0.33        4.87      2.96 o 
   5   1  10        2.04        4.22      2.82 o 
  -6   2  10        9.98       14.42      3.00 o 
  -5   2  10        2.99        4.66      1.88 o 
  -4   2  10        2.24        1.86      1.53 o 
  -3   2  10        3.28        3.83      1.39 o 
  -2   2  10       20.11       20.41      2.08 o 
  -1   2  10       10.14       11.30      1.67 o 
   0   2  10        0.01       -0.16      1.24 o 
   1   2  10       10.46        7.95      2.03 o 
   2   2  10        5.37        7.93      2.14 o 
   3   2  10        2.21       -0.80      2.30 o 
   4   2  10        2.32        2.83      2.58 o 
   5   2  10        0.28       -2.12      2.12 o 
  -6   3  10       21.80       20.39      2.75 o 
  -5   3  10       17.92       20.13      3.87 o 
  -4   3  10       30.58       33.11      3.02 o 
  -3   3  10        0.27        4.30      1.69 o 
  -2   3  10        2.31        2.71      1.26 o 
  -1   3  10       14.74       14.78      1.89 o 
   0   3  10        4.31        4.91      1.49 o 
   1   3  10        1.81        5.26      2.03 o 
   2   3  10        2.41        5.54      1.79 o 
   3   3  10        1.15        1.76      2.47 o 
   4   3  10        0.80        0.00      1.83 o 
   5   3  10        0.58       -0.75      2.64 o 
  -5   4  10        2.06        6.13      1.81 o 
  -4   4  10        5.76        5.21      1.91 o 
  -3   4  10       17.04       17.40      2.33 o 
  -2   4  10       10.72        9.90      2.53 o 
  -1   4  10        0.85        2.36      1.35 o 
   0   4  10        7.20        9.63      2.74 o 
   1   4  10        2.58        0.02      1.90 o 
   2   4  10        0.39        1.15      1.49 o 
   3   4  10        5.50       10.06      2.10 o 
   4   4  10        1.69        3.29      2.04 o 
   5   4  10        1.10        3.19      2.63 o 
  -5   5  10        0.19        1.22      1.90 o 
  -4   5  10        0.32        3.39      1.62 o 
  -3   5  10        2.08        1.54      1.45 o 
  -2   5  10        0.61        0.71      1.40 o 
  -1   5  10        0.26        0.07      1.28 o 
   0   5  10        0.16       -1.36      1.44 o 
   1   5  10        3.52        4.91      1.83 o 
   2   5  10        0.66        2.04      1.46 o 
   3   5  10        0.62        4.59      1.86 o 
   4   5  10        1.74        1.18      2.13 o 
  -5   6  10       12.13       11.08      3.00 o 
  -4   6  10        1.59        4.06      1.71 o 
  -3   6  10        6.24        7.58      1.82 o 
  -2   6  10       10.76       11.06      2.38 o 
  -1   6  10        6.16        5.49      2.22 o 
   0   6  10        0.03        1.41      1.62 o 
   1   6  10       10.90       12.60      2.28 o 
   2   6  10        0.03        3.27      1.96 o 
   3   6  10        1.19        0.37      2.42 o 
   4   6  10        0.29        1.28      1.65 o 
  -4   7  10       21.33       23.90      2.71 o 
  -3   7  10        9.92       12.86      2.65 o 
  -2   7  10        0.58        2.62      1.53 o 
  -1   7  10        7.91        8.72      5.23 o 
   0   7  10       13.46       14.77      4.83 o 
   1   7  10        1.98        5.47      1.72 o 
   2   7  10        1.57        3.87      1.81 o 
   3   7  10        0.00        0.16      2.69 o 
   4   7  10        0.13        1.58      2.06 o 
  -4   8  10        0.26        1.46      1.63 o 
  -3   8  10        2.80        3.36      1.62 o 
  -2   8  10        9.99       10.52      4.11 o 
  -1   8  10        0.24        1.09      1.92 o 
   0   8  10        0.12       -2.33      2.33 o 
   1   8  10        0.00        0.55      2.13 o 
   2   8  10        1.57        4.66      1.90 o 
   3   8  10        1.26       -0.17      1.67 o 
  -3   9  10        3.94        4.45      1.97 o 
  -2   9  10        1.54        5.82      2.28 o 
  -1   9  10        0.39        2.88      2.41 o 
   0   9  10        0.29       -0.08      1.88 o 
   1   9  10        0.15        0.97      2.69 o 
   2   9  10        0.86        1.24      1.71 o 
  -2  10  10        7.46        8.96      2.95 o 
  -1  10  10        0.52        1.06      2.67 o 
   0  10  10        5.72        7.45      2.89 o 
   1  10  10        0.70        1.00      2.07 o 
  -5   1  11        0.01        3.09      2.28 o 
  -4   1  11       22.86       25.50      2.92 o 
  -3   1  11        0.91        2.49      1.55 o 
  -2   1  11       13.61       18.65      2.14 o 
  -1   1  11        0.26        4.22      1.74 o 
   0   1  11       25.26       31.66      2.63 o 
   1   1  11        0.65        0.24      1.36 o 
   2   1  11       12.62       11.70      2.84 o 
   3   1  11        2.02        6.03      2.94 o 
   4   1  11        0.22        4.63      3.01 o 
  -5   2  11       40.14       47.65      4.69 o 
  -4   2  11        4.19        6.07      1.89 o 
  -3   2  11        6.91        8.73      1.76 o 
  -2   2  11       36.37       46.78      3.83 o 
  -1   2  11        1.71        2.95      1.35 o 
   0   2  11       26.76       40.88      5.00 o 
   1   2  11        2.19        4.67      1.84 o 
   2   2  11        5.26        2.71      2.12 o 
   3   2  11        0.67        1.32      2.80 o 
   4   2  11        0.00        2.99      3.04 o 
  -4   3  11        0.08        3.70      1.74 o 
  -3   3  11        3.10        3.88      1.82 o 
  -2   3  11        0.18        1.31      1.18 o 
  -1   3  11        5.56        9.07      1.68 o 
   0   3  11        5.86        7.56      2.34 o 
   1   3  11        3.08        3.41      1.75 o 
   2   3  11        0.16        0.05      1.66 o 
   3   3  11        0.48       -0.26      2.57 o 
  -4   4  11        1.22        1.13      1.61 o 
  -3   4  11        2.71        2.00      1.51 o 
  -2   4  11        2.18        0.95      1.54 o 
  -1   4  11        1.10        0.80      1.43 o 
   0   4  11        0.66       -1.18      1.63 o 
   1   4  11        0.28       -0.04      1.51 o 
   2   4  11        0.15        1.56      2.97 o 
   3   4  11        0.57        4.31      2.33 o 
  -4   5  11        4.99        8.98      2.15 o 
  -3   5  11        2.68        0.47      1.72 o 
  -2   5  11        2.99        6.10      1.75 o 
  -1   5  11        8.12        9.22      2.57 o 
   0   5  11        2.66        3.78      1.74 o 
   1   5  11        0.13        0.45      1.73 o 
   2   5  11        2.07        4.64      2.59 o 
   3   5  11        3.08        5.97      2.14 o 
  -3   6  11        4.95        8.25      2.01 o 
  -2   6  11        0.85        1.80      1.90 o 
  -1   6  11        0.21       -0.77      1.81 o 
   0   6  11        1.13        6.41      2.47 o 
   1   6  11        8.57       12.14      2.42 o 
   2   6  11        0.66        0.04      1.85 o 
  -3   7  11        0.04       -0.95      1.91 o 
  -2   7  11        0.04        2.05      2.22 o 
  -1   7  11        1.20        4.86      3.76 o 
   0   7  11        1.40        1.70      2.62 o 
   1   7  11        0.44       -0.85      1.81 o 
   2   7  11        0.28        2.34      2.14 o 
  -1   8  11        0.00        3.07      2.31 o 
   0   8  11        0.10       -2.02      2.02 o 
   1   8  11        2.16        0.99      3.55 o 
  -3   0  12       19.04       24.07      3.61 o 
  -2   0  12        0.89        2.77      2.05 o 
  -1   0  12        0.05        0.36      1.96 o 
   1   0  12        0.28        5.90      4.91 o 
   2   0  12        0.37       -0.04      3.76 o 
  -3   1  12        2.76        5.81      1.96 o 
  -2   1  12        9.15        5.87      1.67 o 
  -1   1  12        1.14        3.10      1.53 o 
   0   1  12        0.14        1.32      1.95 o 
   1   1  12        1.57        2.41      2.39 o 
   2   1  12        1.00        5.32      4.18 o 
  -3   2  12        0.20        3.11      2.23 o 
  -2   2  12        2.25        6.08      2.69 o 
  -1   2  12        5.26        7.34      1.81 o 
   0   2  12        1.91        3.85      2.17 o 
   1   2  12        0.53       -0.87      1.91 o 
   2   2  12        0.38        2.55      2.80 o 
  -2   3  12        0.65       -0.48      1.53 o 
  -1   3  12        4.57        6.20      1.85 o 
   0   3  12        1.03        1.87      3.24 o 
   1   3  12        1.63        3.26      2.09 o 
  -2   4  12        2.83        7.69      5.46 o 
  -1   4  12        0.11        1.79      4.75 o 
   0   4  12        2.49        5.32      2.06 o 
   1   4  12        0.62        1.27      2.12 o 
                                                 
